# Supplementary material for: Integrating network pharmacology, microbiomics, and metabolomics to uncover the therapeutic effect of Liubao tea on osteoarthritis
Source: Front Immunol. 2026 Feb 19;17:1746350. doi: 10.3389/fimmu.2026.1746350 (PMC12960094; doi:10.3389/fimmu.2026.1746350)
Supplement: Supplementary file 1 [file Table1.xlsx]

## Sheet: Sheet1
Index	Compounds	物质	Class I	物质一级分类	Class II	物质二级分类	Formula	Q1 (Da)	Q3 (Da)	Molecular weight (Da)	Ionization model	Level	CAS	cpd_ID	LBC	kegg_map
mws2218	Caffeine	咖啡碱	Alkaloids	生物碱	Alkaloids	生物碱	C8H10N4O2	195.09	83.06	194.08	[M+H]+	1	58-08-2	C07481	1.08156e+08	ko00232,ko01100,ko01110
MWSmce341	Butyl isobutyl phthalate*	邻苯二甲酸-1-丁酯-2-异丁酯*	Phenolic acids	酚酸类	Phenolic acids	酚酸类	C16H22O4	279.16	149.03	278.152	[M+H]+	1	17851-53-5	-	1.00753e+08	-
MWSHC20164	Dibutyl phthalate*	邻苯二甲酸二丁酯*	Phenolic acids	酚酸类	Phenolic acids	酚酸类	C16H22O4	279.16	149.02	278.152	[M+H]+	1	84-74-2	-	8.85053e+07	-
Lmxp011770	Diisobutyl phthalate*	邻苯二甲酸二异丁酯*	Phenolic acids	酚酸类	Phenolic acids	酚酸类	C16H22O4	279.16	149.02	278.152	[M+H]+	1	84-69-5	C15205	7.28424e+07	-
Lmcp001538	Theobromine	可可碱	Alkaloids	生物碱	Alkaloids	生物碱	C7H8N4O2	181.07	138.07	180.065	[M+H]+	1	83-67-0	C07480	6.28393e+07	ko00232,ko01100,ko01110
MWSslk254	Kaempferol-3-O-glucorhamnoside*	山柰酚-3-O-葡萄糖鼠李糖苷*	Flavonoids	黄酮	Flavonols	黄酮醇	C27H30O15	595.17	287.06	594.159	[M+H]+	1	40437-72-7	-	5.70793e+07	-
PDP155660	Scutellarein 6-glucoside	黄芩素 6-葡萄糖苷	Flavonoids	黄酮	Flavones	黄酮	C21H20O11	449.11	287.06	448.101	[M+H]+	1	-	-	5.29483e+07	-
MWSHY0080	Luteolin-7-O-neohesperidoside (Lonicerin)*	木犀草素-7-O-新橘皮糖苷 (忍冬苷)*	Flavonoids	黄酮	Flavones	黄酮	C27H30O15	595.166	287.058	594.159	[M+H]+	1	25694-72-8	C12630	5.24595e+07	ko00944
MWSHY0104	Luteolin 7-O-beta-D-glucoside*	木犀草素-7-O-葡萄糖苷 (木犀草苷)*	Flavonoids	黄酮	Flavones	黄酮	C21H20O11	449.11	287.06	448.101	[M+H]+	1	5373-11-5	C03951	4.87762e+07	ko00944
Lmsp004670	Kaempferol-3-O-glucoside-7-O-rhamnoside*	山柰酚-3-O-葡萄糖苷-7-O-鼠李糖苷*	Flavonoids	黄酮	Flavonols	黄酮醇	C27H30O15	595.17	287.06	594.159	[M+H]+	1	2392-95-2	-	4.83628e+07	-
Xmyp005654	Kaempferol-4'-O-glucoside*	山柰酚-4'-O-葡萄糖苷*	Flavonoids	黄酮	Flavonols	黄酮醇	C21H20O11	449.11	287.06	448.101	[M+H]+	1	-	-	4.82422e+07	-
MWSHY0136	Kaempferol 3-O-glucoside*	山柰酚-3-O-葡萄糖苷(紫云英苷)*	Flavonoids	黄酮	Flavonols	黄酮醇	C21H20O11	449.11	287.06	448.101	[M+H]+	1	480-10-4	C12249	3.96593e+07	ko00944,ko01110
pmp000593	Luteolin-7-O-rutinoside*	木犀草素-7-O-芸香糖苷*	Flavonoids	黄酮	Flavones	黄酮	C27H30O15	595.17	287.06	594.159	[M+H]+	1	3563-98-2	-	3.81076e+07	-
Lmpp003662	Delphinidin 3-(6-p-coumaroyl)glucoside	飞燕草素-3-O-(6''-O-对香豆酰)葡萄糖苷	Flavonoids	黄酮	Anthocyanidins	花青素	C30H27O14+	611.14	303.05	611.139	[M]+	3	-	C16370	3.71453e+07	ko00942
MWStz079	Aurantiamide acetate	橙黄胡椒酰胺乙酸酯	Alkaloids	生物碱	Alkaloids	生物碱	C27H28N2O4	445.21	224.11	444.205	[M+H]+	1	56121-42-7	-	3.61678e+07	-
Rfn0453	2-propyl-1,3,2-dioxazolidine*	2-丙基-1,3,2-二恶唑烷*	Alkaloids	生物碱	Alkaloids	生物碱	C5H11NO2	118.09	58.07	117.079	[M+H]+	1	-	-	3.56578e+07	-
MWSmce548	Betaine*	甜菜碱*	Alkaloids	生物碱	Alkaloids	生物碱	C5H11NO2	118.088	58.0709	117.079	[M+H]+	1	107-43-7	C00719	3.44372e+07	ko00260,ko01100,ko02010
mws0355	Catechin gallate*	儿茶素没食子酸酯*	Flavonoids	黄酮	Flavanols	黄烷醇类	C22H18O10	441.08	169.01	442.09	[M-H]-	1	130405-40-2	-	3.43075e+07	-
mws0352	Theophylline	茶碱	Alkaloids	生物碱	Alkaloids	生物碱	C7H8N4O2	179.06	164.03	180.065	[M-H]-	1	58-55-9	C07130	3.29796e+07	ko00232,ko01100,ko01110
Wahlp07899	Norephedrin 3-O-(2''-Phenylpropanyl)Glucoside	去甲麻黄素 3-O-(2''-苯基丙酰基)葡萄糖苷	Alkaloids	生物碱	Phenolamine	酚胺	C24H33NO6	432.24	119.09	431.231	[M+H]+	1	-	-	3.2302e+07	-
Lmcn003163	Epitheaflavic acid-3'-Gallate	表茶黄酸-3'-没食子酸	Flavonoids	黄酮	Flavanols	黄烷醇类	C28H20O14	579.08	289.07	580.085	[M-H]-	3	34218-97-8	-	3.17062e+07	-
ZBN0419	Gambiriin A1	棕儿茶素 A1	Tannins	鞣质	Tannin	鞣质	C30H28O12	579.15	289.07	580.158	[M-H]-	2	76250-49-2	C17772	3.13241e+07	-
MWS1777	3-Chloroaniline	3-氯苯胺	Alkaloids	生物碱	Alkaloids	生物碱	C6H6ClN	128.03	93.06	127.019	[M+H]+	1	108-42-9	-	2.82469e+07	-
Lmxp000939	Zarzissine	1H-咪唑并(4,5-D)哒嗪-2-胺	Alkaloids	生物碱	Alkaloids	生物碱	C5H5N5	136.06	119.04	135.054	[M+H]+	1	160568-14-9	-	2.79295e+07	-
mws1397	Epicatechin gallate*	表儿茶素没食子酸酯*	Flavonoids	黄酮	Flavanols	黄烷醇类	C22H18O10	441.08	169.02	442.09	[M-H]-	1	1257-08-5	C22594	2.73296e+07	-
MWSHC2016	Epigallocatechin gallate	表没食子儿茶素-3-O-没食子酸酯	Flavonoids	黄酮	Flavanols	黄烷醇类	C22H18O11	457.08	169.01	458.085	[M-H]-	1	989-51-5	C09731	2.59673e+07	-
PDN109134	[(2R,3S,4S,5R,6S)-3,4,5-trihydroxy-6-[(7-hydroxy-2-oxochromen-8-yl)oxy]oxan-2-yl]methyl acetate	[(2R,3S,4S,5R,6S)-3,4,5-三羟基-6-[(7-羟基-2-氧代色满-8-基)氧]氧杂环己烷-2-基]甲基乙酸酯	Others	其它类	Others	其它	C17H18O10	441.11	169.01	382.09	[M+CH3COO]-	3	-	-	2.51543e+07	-
MWSHY0065	(+)-Catechin*	儿茶素*	Flavonoids	黄酮	Flavanols	黄烷醇类	C15H14O6	291.09	139.04	290.079	[M+H]+	1	154-23-4	C06562	2.34617e+07	ko00941,ko01110
MWSslk146	4'-O-Glucosylvitexin	牡荆素葡萄糖苷	Flavonoids	黄酮	Flavones	黄酮	C27H30O15	595.17	433.12	594.159	[M+H]+	3	38950-94-6	-	2.2919e+07	-
MWSHY0113	Hyperin*	槲皮素-3-O-半乳糖苷 (金丝桃苷)*	Flavonoids	黄酮	Flavonols	黄酮醇	C21H20O12	465.1	303.06	464.096	[M+H]+	1	482-36-0	C10073	2.22e+07	-
Rfn03718	(2S,3R)-2-(3,4-dihydroxyphenyl)-3,4-dihydro-2H-1-benzopyran-3,5,7-triol*	(2S,3R)-2-(3,4-dihydroxyphenyl)-3,4-dihydro-2H-1-benzopyran-3,5,7-triol*	Flavonoids	黄酮	Flavanols	黄烷醇类	C15H14O6	291.09	139.04	290.079	[M+H]+	1	-	-	2.2187e+07	-
MWSHY0174	(-)-Epicatechin*	表儿茶素*	Flavonoids	黄酮	Flavanols	黄烷醇类	C15H14O6	291.09	139.04	290.079	[M+H]+	1	490-46-0	C09727	2.16364e+07	ko00941,ko01100,ko01110
Lmdp003286	Isohyperoside*	异金丝桃苷*	Flavonoids	黄酮	Flavonols	黄酮醇	C21H20O12	465.102	303.061	464.096	[M+H]+	1	35589-21-0	-	2.08861e+07	-
Lmmp001947	Gossypetin-3-O-glucoside*	棉黄素-3-O-葡萄糖苷*	Flavonoids	黄酮	Flavonols	黄酮醇	C21H20O13	481.1	319.05	480.09	[M+H]+	1	-	-	20883816	-
MWSslk148	Rutin Trihydrate	芦丁三水合物	Flavonoids	黄酮	Flavonols	黄酮醇	C27H36O19	611.16	303.06	664.185	[M-3H2O+H]+	3	207671-50-9	-	2.04561e+07	-
MWStz602	Quercetagetin-7-O-glucoside(Quercetagitrin)*	槲皮万寿菊素-7-O-葡萄糖苷(万寿菊苷)*	Flavonoids	黄酮	Flavonols	黄酮醇	C21H20O13	481.1	319.05	480.09	[M+H]+	1	548-75-4	-	2.02389e+07	-
MWSHY0098	Epigallocatechin	表没食子儿茶素	Flavonoids	黄酮	Flavanols	黄烷醇类	C15H14O7	307.081	139.039	306.074	[M+H]+	3	970-74-1	C12136	1.93397e+07	ko00941,ko01110
MWStz333	Isololiolide	异黑麦草内酯	Terpenoids	萜类	Terpene	萜类	C11H16O3	197.12	133.1	196.11	[M+H]+	1	38274-00-9	-	1.93143e+07	-
pmp001309	6-Hydroxykaempferol-7-O-glucoside*	6-羟基山柰酚-7-O-葡萄糖苷*	Flavonoids	黄酮	Flavonols	黄酮醇	C21H20O12	465.1	303.05	464.096	[M+H]+	1	-	-	1.8012e+07	-
Zbsp004060	Apigenin-6-C-xyloside-8-C-arabinoside*	芹菜素-6-C-木糖苷-8-C-阿拉伯糖苷*	Flavonoids	黄酮	Flavones	黄酮	C25H26O13	535.14	481.11	534.137	[M+H]+	1	-	-	1.76708e+07	-
MWSHY0046	Isoquercitrin*	槲皮素-3-O-葡萄糖苷(异槲皮苷)*	Flavonoids	黄酮	Flavonols	黄酮醇	C21H20O12	465.1	303.05	464.096	[M+H]+	1	482-35-9	C05623	1.76336e+07	ko00944,ko01100,ko01110
MWStz746	Apigenin-6-C-arabinoside-8-C-xyloside*	芹菜素-6-C-阿拉伯糖苷-8-C-木糖苷*	Flavonoids	黄酮	Flavones	黄酮	C25H26O13	535.14	481.11	534.137	[M+H]+	1	677021-30-6	-	1.75812e+07	-
Wacyp09192	2,5-O-Di-CinnamylSorbitol	2,5-O-二肉桂酰山梨醇	Phenolic acids	酚酸类	Phenolic acids	酚酸类	C24H30O6	415.21	119.09	414.204	[M+H]+	1	-	-	1.705e+07	-
Walbp07454	3-Hydrocinnamyl-6-CinnamylGlucose	3-氢肉桂基-6-肉桂基葡萄糖	Others	其它类	Alcohol compounds	醇类化合物	C24H30O6	415.21	119.09	414.204	[M+H]+	1	-	-	1.65767e+07	-
WapTKC179389	8-(5-Hydroxy-2,6,6-Trimethylcyclohex-2-En-1-Yl)-6-Methyloct-5-En-2-one	8-(5-Hydroxy-2,6,6-Trimethylcyclohex-2-En-1-Yl)-6-Methyloct-5-En-2-one	Terpenoids	萜类	Sesquiterpenoids	倍半萜	C18H30O2	279.23	81.07	278.225	[M+H]+	1	-	-	1.62401e+07	-
Zbsp004301	Quercetin-7-O-rutinoside*	槲皮素-7-O-芸香糖苷*	Flavonoids	黄酮	Flavonols	黄酮醇	C27H30O16	611.16	303.05	610.153	[M+H]+	1	147714-62-3	-	1.58825e+07	-
MWSHY0061	Kaempferol-3-O-neohesperidoside*	山柰酚-3-O-新橙皮糖苷*	Flavonoids	黄酮	Flavonols	黄酮醇	C27H30O15	595.16	287.06	594.159	[M+H]+	1	32602-81-6	-	1.55863e+07	-
mws1292	Isoschaftoside	异夏佛塔苷	Flavonoids	黄酮	Flavones	黄酮	C26H28O14	565.16	409.09	564.148	[M+H]+	1	52012-29-0	-	1.54156e+07	-
Sasp003107	Lidocaine	Lidocain	Alkaloids	生物碱	Alkaloids	生物碱	C14H22N2O	235.18	86.1	234.173	[M+H]+	3	137-58-6	C07073	1.51697e+07	-
mws0639	2,3-Dihydroxybenzoate*	2,3-二羟基苯甲酸*	Phenolic acids	酚酸类	Phenolic acids	酚酸类	C7H6O4	153.02	109.03	154.027	[M-H]-	1	303-38-8	C00196	1.50711e+07	ko01110
Rdp03554	Herbacetin 4'-glucoside*	草质素 4'-葡萄糖苷*	Flavonoids	黄酮	Flavonols	黄酮醇	C21H20O12	465.1	303.05	464.096	[M+H]+	1	-	-	1.47719e+07	-
mws0183	3,4-Dihydroxybenzoate*	3,4-二羟基苯甲酸; 原儿茶酸*	Phenolic acids	酚酸类	Phenolic acids	酚酸类	C7H6O4	153.02	109.03	154.027	[M-H]-	1	99-50-3	C00230	1.44676e+07	ko00400,ko01100,ko01110
pmp001230	Senkyunolide M	洋川芎内酯 M	Others	其它类	Lactones	内酯类化合物	C16H22O4	279.16	121.03	278.152	[M+H]+	3	146986-60-9	-	1.42454e+07	-
Zbsn004665	Vitexin*	芹菜素-8-C-葡萄糖苷 (牡荆素)*	Flavonoids	黄酮	Flavones	黄酮	C21H20O10	431.1	311.05	432.106	[M-H]-	1	3681-93-4	C01460	1.41335e+07	ko00941,ko00944
Yacp008636	Icariside E4	Icariside E4	Lignans and Coumarins	木脂素和香豆素	Lignans	木脂素	C26H34O10	507.23	238.12	506.215	[M+H]+	3	126253-42-7	-	1.38933e+07	-
Smgp004575	Quercetin-5-O-β-D-glucoside*	槲皮素-5-O-β-D-葡萄糖苷*	Flavonoids	黄酮	Flavonols	黄酮醇	C21H20O12	465.1	303.05	464.096	[M+H]+	1	-	-	1.36957e+07	-
Hmpp003270	Luteolin-4'-O-glucoside*	木犀草素-4'-O-葡萄糖苷*	Flavonoids	黄酮	Flavones	黄酮	C21H20O11	449.11	287.05	448.101	[M+H]+	1	6920-38-3	-	1.34523e+07	-
WaQzp09970	Estrane-3,17-diol	Estrane-3,17-diol	Steroids	甾体	Steroid	甾体	C18H30O2	279.23	67.05	278.225	[M+H]+	3	517-01-1	-	1.34456e+07	-
Wcgp010223	3-(Cyclohexen-1-yl)-2-hydroxy-4a,5-dimethyl-2,3,4,5,6,7,8,8a-octahydronaphthalen-1-one	3-(Cyclohexen-1-yl)-2-hydroxy-4a,5-dimethyl-2,3,4,5,6,7,8,8a-octahydronaphthalen-1-one	Others	其它类	Others	其它	C18H28O2	277.22	93.07	276.209	[M+H]+	3	-	-	1.33974e+07	-
Lmsp004166	Quercetin-3-O-glucoside-7-O-rhamnoside*	槲皮素-3-O-葡萄糖苷-7-O-鼠李糖苷*	Flavonoids	黄酮	Flavonols	黄酮醇	C27H30O16	611.16	303.05	610.153	[M+H]+	1	-	-	1.33634e+07	-
Lmmp002755	Quercetin-7-O-rutinoside-4'-O-glucoside	槲皮素-7-O-芸香糖苷-4'-O-葡萄糖苷	Flavonoids	黄酮	Flavonols	黄酮醇	C33H40O21	773.21	303.05	772.206	[M+H]+	1	-	-	1.30715e+07	-
Lmdp002969	Myricetin-3-O-galactoside*	杨梅素-3-O-半乳糖苷*	Flavonoids	黄酮	Flavonols	黄酮醇	C21H20O13	481.1	319.06	480.09	[M+H]+	1	15648-86-9	-	1.29234e+07	-
MWSHY0067	Rutin*	槲皮素-3-O-芸香糖苷 (芦丁)*	Flavonoids	黄酮	Flavonols	黄酮醇	C27H30O16	611.16	303.05	610.153	[M+H]+	1	153-18-4	C05625	1.26991e+07	ko00944,ko01100,ko01110
Lmjp002461	Quercetin-3-O-neohesperidoside*	槲皮素-3-O-新橘皮糖苷*	Flavonoids	黄酮	Flavonols	黄酮醇	C27H30O16	611.16	303.05	610.153	[M+H]+	1	29662-79-1	-	1.25204e+07	-
Lmfn005487	Quercetin 3-sulfate	槲皮素-3-O-磺酸	Flavonoids	黄酮	Flavonols	黄酮醇	C15H10O10S	380.99	301.04	382	[M-H]-	1	60889-05-6	C00616	1.23546e+07	ko00944
MWSHY0094	Gallocatechin gallate*	没食子儿茶素没食子酸酯*	Flavonoids	黄酮	Flavanols	黄烷醇类	C22H18O11	459.09	139.04	458.085	[M+H]+	1	4233-96-9	-	1.22763e+07	-
Lmmp003091	Multinoside A*	槲皮素-3-O-(4''-O-葡萄糖基)鼠李糖苷*	Flavonoids	黄酮	Flavonols	黄酮醇	C27H30O16	611.16	303.05	610.153	[M+H]+	1	59262-54-3	C17563	1.22226e+07	-
MWStz666	Vitexin -4''-O-glucoside*	牡荆素-4''-O-葡萄糖苷*	Flavonoids	黄酮	Flavones	黄酮	C27H30O15	595.17	433.11	594.159	[M+H]+	1	178468-00-3	-	1.18408e+07	-
Lahp003422	3,5,3',4',5'-penta-hydroxyflavan-7-gallate*	3,5,3',4',5'-五羟基黄烷-7-没食子酸酯*	Flavonoids	黄酮	Flavanols	黄烷醇类	C22H18O11	459.09	139.04	458.085	[M+H]+	1	-	-	1.16933e+07	-
Lmpp003465	Myricetin-3-O-β-D-glucoside*	杨梅素-3-O-β-D-葡萄糖苷*	Flavonoids	黄酮	Flavonols	黄酮醇	C21H20O13	481.1	319.04	480.09	[M+H]+	1	19833-12-6	-	1.16803e+07	-
Zbdp001892	7-Methoxy-3-[1-(3-pyridyl)methylidene]-4-chromanone	7-甲氧基-3-[1-(3-吡啶基)亚甲基]-4-二氢色原酮	Flavonoids	黄酮	Other Flavonoids	其它类黄酮	C16H13NO3	268.1	136.06	267.089	[M+H]+	2	-	-	1.16045e+07	-
Lcfp039656	Homophthalicacid	邻羧基苯乙酸	Phenolic acids	酚酸类	Phenolic acids	酚酸类	C9H8O4	181.05	135.04	180.042	[M+H]+	2	89-51-0	-	1.14648e+07	-
Lmfn005486	Kaempferol-3-O-sulfonate	山柰酚-3-O-磺酸	Flavonoids	黄酮	Flavonols	黄酮醇	C15H10O9S	365	285.04	366.005	[M-H]-	1	-	-	1.09705e+07	-
MWSN0050	Isovitexin*	芹菜素-6-C-葡萄糖苷 (异牡荆素)*	Flavonoids	黄酮	Flavones	黄酮	C21H20O10	431.1	311.05	432.106	[M-H]-	1	38953-85-4	C01714	1.07982e+07	ko00944
Lmtp003948	3',5',5,7-Tetrahydroxy-4'-methoxyflavanone-3'-O-glucoside	3',5',5,7-四羟基-4'-甲氧基黄烷酮-3'-O-葡萄糖苷	Flavonoids	黄酮	Flavanones	二氢黄酮	C22H24O12	481.13	319.05	480.127	[M+H]+	3	-	-	9.85255e+06	-
pmn001583	Quercetin-3-O-robinobioside	槲皮素-3-O-洋槐糖苷	Flavonoids	黄酮	Flavonols	黄酮醇	C27H30O16	609.15	300.03	610.153	[M-H]-	1	52525-35-6	-	9.84688e+06	-
Zmjp003291	Vitexin-2''-O-galactoside	牡荆素-2''-O-半乳糖苷	Flavonoids	黄酮	Flavones	黄酮	C27H30O15	595.17	433.12	594.159	[M+H]+	1	-	-	9.79422e+06	-
MWStz488	4-p-Coumaroylquinic acid	4-O-对香豆酰奎宁酸	Phenolic acids	酚酸类	Phenolic acids	酚酸类	C16H18O8	337.09	173.05	338.1	[M-H]-	1	93451-44-6	C10441	9.2838e+06	-
Rfn02664	2-Oxo-2H-indole-3-acetic acid*	2-氧代-2H-吲哚-3-乙酸*	Alkaloids	生物碱	Alkaloids	生物碱	C10H7NO3	190.05	144.04	189.043	[M+H]+	2	-	-	9.13171e+06	-
Ybnn007052	Norartocarpetin	去甲基次桂木黃素	Flavonoids	黄酮	Flavones	黄酮	C15H10O6	285.04	285.04	286.048	[M-H]-	3	520-30-9	-	8.84806e+06	-
Sadp000632	1-[3,4-dihydroxy-5-(hydroxymethyl)oxolan-2-yl]pyridine-2,4-dione	1-[3,4-dihydroxy-5-(hydroxymethyl)oxolan-2-yl]pyridine-2,4-dione	Alkaloids	生物碱	Alkaloids	生物碱	C10H13NO6	244.08	112.05	243.074	[M+H]+	2	-	-	8.80053e+06	-
Lacp001431	N-(3-hydroxy-4-methoxyphenethyl)-4-hydroxybutanamide	氮-(3-羟基-4-甲氧基苯基)-4-羟基丁酰胺	Alkaloids	生物碱	Alkaloids	生物碱	C14H21NO4	268.15	136.06	267.147	[M+H]+	3	-	-	8.78338e+06	-
pme3227	Vitexin 2''-O-beta-L-rhamnoside*	牡荆素-2''-O-鼠李糖苷*	Flavonoids	黄酮	Flavones	黄酮	C27H30O14	579.17	433.11	578.164	[M+H]+	1	64820-99-1	C12628	8.66717e+06	ko00944
MWStz377	Isovitexin-2''-O-rhamnoside (2''-O-alpha-L-Rhamnopyranosyl-isovitexin)*	异牡荆素-2''-O-鼠李糖苷*	Flavonoids	黄酮	Flavones	黄酮	C27H30O14	579.17	433.12	578.164	[M+H]+	1	72036-50-1	-	8.65515e+06	-
Ladp002935	3-quinolinecarboxylic acid*	3-喹啉羧酸*	Alkaloids	生物碱	Quinoline alkaloids	喹啉类生物碱	C10H7NO3	190.05	144.04	189.043	[M+H]+	2	-	-	8.61842e+06	-
Lnrp102163	Quercetin-3-O-rutinoside-7-O-rhamnoside	槲皮素-3-O-芸香糖苷-7-O-鼠李糖苷	Flavonoids	黄酮	Flavonols	黄酮醇	C33H40O20	757.21	303.05	756.211	[M+H]+	2	-	-	8.43749e+06	-
Zahp011689	2,2-dimethylchromene-6-carboxylic acid*	2,2-二甲基色烯-6-甲酸*	Others	其它类	Others	其它	C12H12O3	205.09	149.02	204.079	[M+H]+	1	34818-56-9	-	8.36392e+06	-
pmb3068	1-O-p-Coumaroylquinic acid*	1-O-对香豆酰奎宁酸*	Phenolic acids	酚酸类	Phenolic acids	酚酸类	C16H18O8	337.09	163.04	338.1	[M-H]-	1	-	-	8.28363e+06	-
mws0856	Quercetin-4'-O-glucoside (Spiraeoside)*	槲皮素-4'-O-葡萄糖苷 (绣线菊苷)*	Flavonoids	黄酮	Flavonols	黄酮醇	C21H20O12	463.09	301.04	464.096	[M-H]-	1	20229-56-5	-	7.98193e+06	-
Hmcn001884	6-Hydroxyluteolin 5-glucoside*	6-羟基木犀草素-5-葡萄糖苷*	Flavonoids	黄酮	Flavones	黄酮	C21H20O12	463.09	301.03	464.096	[M-H]-	1	-	-	7.89147e+06	-
Rlp03638	8-C-xylopyranosylchrysoeriol 2''-O-glucoside*	8-C-xylopyranosylchrysoeriol 2''-O-glucoside*	Flavonoids	黄酮	Flavones	黄酮	C27H30O15	595.17	433.12	594.159	[M+H]+	1	-	-	7.60152e+06	-
Zmcp102202	Senkyunolide C*	洋川芎内酯 C*	Others	其它类	Lactones	内酯类化合物	C12H12O3	205.09	149.02	204.079	[M+H]+	1	-	-	7.44549e+06	-
Latp011219	3,5-Dimethyl-2,3-dihydrobenzofuran	3,5-二甲基-5-甲基-2,3-二氢苯并呋喃	Others	其它类	Others	其它	C10H12O	149.1	121.06	148.088	[M+H]+	3	-	-	7.4179e+06	-
pmn001421	3-O-p-Coumaroylquinic acid	3-O-对香豆酰奎宁酸	Phenolic acids	酚酸类	Phenolic acids	酚酸类	C16H18O8	337.09	191.06	338.1	[M-H]-	3	87099-71-6	-	7.23478e+06	-
Wbtp005613	robustaquinone F*	robustaquinone F*	Quinones	醌类	Quinones	醌类	C15H10O7	303.05	303.05	302.043	[M+H]+	1	-	-	6.98966e+06	-
mws0180	2,5-Dihydroxybenzoate*	2,5-二羟基苯甲酸; 龙胆酸*	Phenolic acids	酚酸类	Phenolic acids	酚酸类	C7H6O4	153.02	109.03	154.027	[M-H]-	1	490-79-9	C00628	6.90004e+06	ko00350,ko01100
PDP152802	8-Hydroxyapigenin 8-(6''-E-p-coumaroylglucoside)*	8-羟基芹菜素 8-(6''-E-对香豆酰葡萄糖苷)*	Flavonoids	黄酮	Flavones	黄酮	C30H26O13	595.14	147.04	594.137	[M+H]+	1	-	-	6.81549e+06	-
mws0045	Quercitrin	槲皮素-3-O-鼠李糖苷(槲皮苷)	Flavonoids	黄酮	Flavonols	黄酮醇	C21H20O11	449.11	303.05	448.101	[M+H]+	3	522-12-3	C01750	6.78824e+06	ko00944
Wbtp005759	1,2,5,7,8-pentahydroxy-3-methylanthracene-9,10-dione*	1,2,5,7,8-五羟基-3-甲基蒽-9,10-二酮*	Quinones	醌类	Quinones	醌类	C15H10O7	303.05	303.05	302.043	[M+H]+	1	-	-	6.70512e+06	-
Lmlp002990	Isosaponarin(Isovitexin-4'-O-glucoside)	异皂草苷(异牡荆黄素-4'-O-葡萄糖苷)	Flavonoids	黄酮	Flavones	黄酮	C27H30O15	595.17	313.07	594.159	[M+H]+	3	19416-87-6	-	6.61982e+06	-
pmb0681	Apigenin-8-C-Arabinoside*	芹菜素-8-C-阿拉伯糖苷*	Flavonoids	黄酮	Flavones	黄酮	C20H18O9	403.1	367.08	402.095	[M+H]+	1	-	-	6.57214e+06	-
mws1290	Tribuloside	山柰酚-3-O-(6''-对香豆酰)葡萄糖苷 (银锻苷)	Flavonoids	黄酮	Flavonols	黄酮醇	C30H26O13	593.13	285.04	594.137	[M-H]-	1	20316-62-5	C17140	6.56529e+06	-
pme0281	Terephthalate	对苯二甲酸	Phenolic acids	酚酸类	Phenolic acids	酚酸类	C8H6O4	165.02	121.03	166.027	[M-H]-	1	100-21-0	C06337	6.55934e+06	ko01100
pmn001416	Catechin-(7,8-bc)-4-(3,4-dihydroxyphenyl)-dihydro-2-(3H)-one*	儿茶素-(7,8-bc)-4-(3,4-二羟基苯基)-二氢-2-(3H)-酮*	Flavonoids	黄酮	Flavanols	黄烷醇类	C24H20O9	451.1	341.06	452.111	[M-H]-	1	-	-	6.49511e+06	-
mws0791	Poncirin*	枸橘苷*	Flavonoids	黄酮	Flavanones	二氢黄酮	C28H34O14	593.19	285.08	594.195	[M-H]-	3	14941-08-3	C09830	6.30195e+06	-
pmp001135	Buddlenoid A*	望春花黄酮醇苷 I*	Flavonoids	黄酮	Flavonols	黄酮醇	C30H26O13	595.14	147	594.137	[M+H]+	1	142750-32-1	-	6.19856e+06	-
Zmtn001624	N-Acetylisatin*	N-乙酰靛红*	Alkaloids	生物碱	Plumerane	吲哚类生物碱	C10H7NO3	188.04	144.05	189.043	[M-H]-	1	574-17-4	C02172	6.1787e+06	ko00380
MWStz352	Theogallin*	3-O-没食子酰奎宁酸*	Phenolic acids	酚酸类	Phenolic acids	酚酸类	C14H16O10	343.07	191.06	344.074	[M-H]-	1	17365-11-6	C10834	6.12363e+06	-
PDN191774	2,3-dihydroxy-4-methoxybenzoic acid	2,3-二羟基-4-甲氧基苯甲酸酸	Others	其它类	Others	其它	C8H8O5	183.03	124.02	184.037	[M-H]-	2	-	-	6.10171e+06	-
Wasyqp4678	Galangin-8-C-Arabinoside*	高良姜素-8-C-阿拉伯糖苷*	Flavonoids	黄酮	Flavones	黄酮	C20H18O9	403.1	367.08	402.095	[M+H]+	1	-	-	6.08228e+06	-
PDN065806	2-(3,4-dihydroxyphenyl)-5,7-dihydroxy-3-[[(3S,4R,5S)-3,4,5,6-tetrahydroxyoxan-2-yl]methoxy]chromen-4-one	2-(3,4-二羟基苯基)-5,7-二羟基-3-[[(3S,4R,5S)-3,4,5,6-四羟基氧杂环己烷-2-基]甲氧基]色满-4-酮	Flavonoids	黄酮	Flavones	黄酮	C21H20O12	463.09	300.03	464.096	[M-H]-	1	-	-	6.06892e+06	-
mws1329	Quercetin-7-O-glucoside*	槲皮素-7-O-葡萄糖苷*	Flavonoids	黄酮	Flavonols	黄酮醇	C21H20O12	463.09	301.04	464.096	[M-H]-	1	491-50-9	C12639	5.87476e+06	-
Rdp04104	2-(3,4-dihydroxyphenyl)-5,7-dihydroxy-3-[(2S,3S,4R,5S,6R)-2,3,5-trihydroxy-6-methyloxan-4-yl]oxychromen-4-one*	2-(3,4-dihydroxyphenyl)-5,7-dihydroxy-3-[(2S,3S,4R,5S,6R)-2,3,5-trihydroxy-6-methyloxan-4-yl]oxychromen-4-one*	Flavonoids	黄酮	Flavonols	黄酮醇	C21H20O11	449.11	303.06	448.101	[M+H]+	1	-	-	5.80311e+06	-
pme3514	Morin*	桑色素*	Flavonoids	黄酮	Flavonols	黄酮醇	C15H10O7	301.04	151	302.043	[M-H]-	1	480-16-0	C10105	5.80193e+06	-
Zmhn002980	Hydroxyaloe-emodin-8-O-sulfate	羟基芦荟大黄素-O-硫酸酯	Quinones	醌类	Anthraquinone	蒽醌	C15H10O9S	365	285.04	366.005	[M-H]-	2	-	-	5.68487e+06	-
Zbsn003878	Vicenin-3	维采宁-3	Flavonoids	黄酮	Flavones	黄酮	C26H28O14	563.15	353.07	564.148	[M-H]-	1	59914-91-9	-	5.62956e+06	-
Yamp012546	(6S,6aS)-9,11-diphenoxy-6,6a-diphenyl-2,3,5,5a,6,6a,11b,11c,12,12a-decahydro-1H-benzofuro[2',3':4,5]cyclopenta[1,2-d]pyrrolo[1,2-a]pyrimidin-5-ol	(6S,6aS)-9,11-diphenoxy-6,6a-diphenyl-2,3,5,5a,6,6a,11b,11c,12,12a-decahydro-1H-benzofuro[2',3':4,5]cyclopenta[1,2-d]pyrrolo[1,2-a]pyrimidin-5-ol	Alkaloids	生物碱	Alkaloids	生物碱	C40H36N2O4	609.27	591.26	608.268	[M+H]+	3	-	-	5.60236e+06	-
MWStz085	Aurantiamide	橙黄胡椒酰胺	Alkaloids	生物碱	Alkaloids	生物碱	C25H26N2O3	403.2	117.07	402.194	[M+H]+	1	58115-31-4	-	5.5681e+06	-
WapTKC084003	3-(4-Methylcyclohex-3-En-1-Yl)But-3-Enoic Acid	3-(4-Methylcyclohex-3-En-1-Yl)But-3-Enoic Acid	Terpenoids	萜类	Monoterpenoids	倍萜	C11H16O2	181.12	135.12	180.115	[M+H]+	1	-	-	5.54992e+06	-
Lmhn002437	Terreic acid*	土曲霉酸*	Others	其它类	Ketone compounds	酮类化合物	C7H6O4	153.02	109.03	154.027	[M-H]-	1	121-40-4	-	5.50151e+06	-
Zbsp003145	Leucopelargonidin; 3,4,5,7,4'-Pentahydroxyflavan	白天竺葵苷元; 3,4,5,7,4'-五羟基黄烷	Others	其它类	Others	其它	C15H14O6	291.09	123.04	290.079	[M+H]+	1	520-17-2	-	5.46626e+06	-
PDN151600	Luteolin 7-(6''-p-coumarylglucoside)	木犀草素 7-(6''-p-香豆酰葡萄糖苷)	Others	其它类	Others	其它	C30H26O13	593.13	285.04	594.137	[M-H]-	2	111188-76-2	-	5.44506e+06	-
MWSslk252	Didymin (Isosakuranetin-7-O-rutinoside)*	香蜂草苷*	Flavonoids	黄酮	Flavanones	二氢黄酮	C28H34O14	593.19	285.08	594.195	[M-H]-	3	14259-47-3	-	5.4206e+06	-
Wcfn003424	Coumaroyl Quinic Acid	Coumaroyl Quinic Acid	Others	其它类	Others	其它	C16H18O8	337.09	191.06	338.1	[M-H]-	3	-	-	5.31475e+06	-
Zbfn003303	3-(Hydroxycinnamoyl)-quinic acid*	3-(羟基肉桂酰)-奎宁酸*	Phenolic acids	酚酸类	Phenolic acids	酚酸类	C16H18O8	337.09	163.04	338.1	[M-H]-	1	-	-	5.26886e+06	-
Wasyqn2946	4-Hydroxy-2-quinolinecarboxylic acid*	犬尿酸*	Alkaloids	生物碱	Quinoline alkaloids	喹啉类生物碱	C10H7NO3	188.04	144.05	189.043	[M-H]-	1	492-27-3	C01717	5.24134e+06	ko00380,ko01100
PDP004292	6-Hydroxyluteolin 6-rhamnoside*	6-羟基木犀草素-6-鼠李糖苷*	Flavonoids	黄酮	Flavones	黄酮	C21H20O11	449.11	303.05	448.101	[M+H]+	1	-	-	5.13887e+06	-
Zbsp003928	Orientin-2''-O-(6'''-p-coumaroyl)-glucopyranoside	荭草素-2''-O-(6'''-对香豆酰)-葡萄糖苷	Flavonoids	黄酮	Flavones	黄酮	C36H36O18	757.2	449.11	756.19	[M+H]+	2	-	-	5.06268e+06	-
MWStz342	p-Coumaroyl quinic acid	5-O-对香豆酰奎宁酸	Phenolic acids	酚酸类	Phenolic acids	酚酸类	C16H18O8	339.11	147.05	338.1	[M+H]+	2	1899-30-5	C12208	5.04446e+06	ko00940,ko00941,ko00945,ko01110
PDN020315	3,5,7,8-tetrahydroxy-2-{4-[(3,4,5-trihydroxy-6-methyloxan-2-yl)oxy]phenyl}-4H-chromen-4-one	3,5,7,8-四羟基-2-{4-[(3,4,5-三羟基-6-甲基氧杂环己烷-2-基)氧基]苯基}-4H-色满-4-酮	Flavonoids	黄酮	Flavones	黄酮	C21H20O11	447.09	301.04	448.101	[M-H]-	3	-	-	5.00878e+06	-
MWSHC20168	Methyl cumalate*	香豆酸甲酯*	Others	其它类	Lactones	内酯类化合物	C7H6O4	153.02	109.03	154.027	[M-H]-	1	6018-41-3	-	4.88656e+06	-
mws0049	(+)-Gallocatechin	没食子儿茶素	Flavonoids	黄酮	Flavanols	黄烷醇类	C15H14O7	307.08	139.04	306.074	[M+H]+	1	970-73-0	C12127	4.86751e+06	ko00941,ko01110
Zbyn001503	4-O-Galloylquinic Acid*	4-O-没食子酰奎宁酸*	Phenolic acids	酚酸类	Phenolic acids	酚酸类	C14H16O10	343.07	191.06	344.073	[M-H]-	1	110170-37-1	-	4.809e+06	-
pmp000413	Genistein 8-C-glucoside	染料木素-8-C-葡萄糖苷	Flavonoids	黄酮	Isoflavones	异黄酮	C21H20O10	433.11	283.06	432.106	[M+H]+	2	66026-80-0	C10420	4.72591e+06	-
Zjyp110109	oxyphyllone F	oxyphyllone F	Terpenoids	萜类	Sesquiterpenoids	倍半萜	C11H16O2	181.12	121.1	180.115	[M+H]+	3	-	-	4.58458e+06	-
Zbsp003798	Vitexin 2''-O-beta-D-glucoside	牡荆素-2''-O-葡萄糖苷	Flavonoids	黄酮	Flavones	黄酮	C27H30O15	595.16	313.07	594.159	[M+H]+	1	61360-94-9	C04024	4.42341e+06	ko00944
Zmhn001905	HydroxyAloe-emodin-8-O-glucoside	羟基芦荟大黄素-8-O-葡萄糖苷	Quinones	醌类	Anthraquinone	蒽醌	C21H20O11	447.09	285.04	448.101	[M-H]-	1	-	-	4.27954e+06	-
Wacyp04721	Rhodioloside F	红景天苷 F	Terpenoids	萜类	Monoterpenoids	倍萜	C21H36O11	482.26	153.13	464.226	[M+NH4]+	1	-	-	4.08949e+06	-
Wbtp006052	Protoapigenone	Protoapigenone	Flavonoids	黄酮	Other Flavonoids	其它类黄酮	C15H10O6	287.06	287.06	286.048	[M+H]+	3	-	-	3.98995e+06	-
NK10253223	3-Methoxyanthranilate	2-氨基-3-甲氧基苯甲酸	Phenolic acids	酚酸类	Phenolic acids	酚酸类	C8H9NO3	168.06	94.06	167.058	[M+H]+	2	3177-80-8	C05831	3.90084e+06	ko00380
PD0209862	Chiirirhamnin	Chiirirhamnin	Flavonoids	黄酮	Flavonols	黄酮醇	C27H30O15	595.17	457.11	594.159	[M+H]+	1	195450-50-1	-	3.85123e+06	-
pmp001226	Patriscabratine	糙叶败酱碱	Alkaloids	生物碱	Alkaloids	生物碱	C27H28N2O4	445.21	252.1	444.205	[M+H]+	1	912353-09-4	-	3.84735e+06	-
Zmcn102810	Cinchonain 1a*	金鸡纳素 Ia*	Flavonoids	黄酮	Flavanols	黄烷醇类	C24H20O9	451.1	341.07	452.111	[M-H]-	3	85022-69-1	C10217	3.81465e+06	-
Yaap005268	Prodelphinidin B*	Prodelphinidin B*	Flavonoids	黄酮	Other Flavonoids	其它类黄酮	C30H26O14	611.14	147.04	610.132	[M+H]+	1	86631-36-9	-	3.76462e+06	-
Lmln001856	5,7-Dihydroxy-4-oxo-2-(3,4,5-trihydroxyphenyl)-4H-chromen-3-yl-alloside	5,7-二羟基-4-氧代-2-(3,4,5-三羟基苯基)-4H-色烯-3-基-阿洛糖苷	Others	其它类	Others	其它	C21H20O13	479.09	316.02	480.09	[M-H]-	1	-	-	3.73851e+06	-
Qmyp122716	Pregnane A	Pregnane A	Others	其它类	Others	其它	C27H44O9	513.31	351.25	512.298	[M+H]+	3	-	-	3.65341e+06	-
Ybnn006457	Artocarpanone	桂木二氢黄素	Flavonoids	黄酮	Flavanones	二氢黄酮	C16H14O6	301.07	151	302.079	[M-H]-	2	-	-	3.62604e+06	-
Labn001995	3,5-dihydroxy-4-[(2S,3R,4S,5S,6R)-3,4,5-trihydroxy-6-(sulfooxymethyl)oxan-2-yl]oxybenzoic acid*	3,5-dihydroxy-4-[(2S,3R,4S,5S,6R)-3,4,5-trihydroxy-6-(sulfooxymethyl)oxan-2-yl]oxybenzoic acid*	Phenolic acids	酚酸类	Phenolic acids	酚酸类	C13H16O13S	411.02	241.01	412.031	[M-H]-	1	-	-	3.61277e+06	-
Lcyp000676	Isoscopoletin-β-D-glucoside	异莨菪亭-β-D-葡萄糖苷	Lignans and Coumarins	木脂素和香豆素	Coumarins	香豆素	C16H18O9	355.1	163.04	354.095	[M+H]+	1	20186-29-2	-	3.59875e+06	-
MWStz054	2,4,6,6-Tetramethyl-3(6H)-pyridinone	2,4,6,6-四甲基-3(6H)-吡啶酮	Alkaloids	生物碱	Pyridine alkaloids	吡啶类生物碱	C9H13NO	152.11	91.06	151.1	[M+H]+	3	203524-64-5	-	3.55552e+06	-
Lmmn006306	Machilusolide D	润楠丁内酯 D	Others	其它类	Lactones	内酯类化合物	C18H30O3	293.21	293.21	294.219	[M-H]-	3	-	-	3.50131e+06	-
Zken1736	4-Hydroxyphthalate	4-羟基邻苯二甲酸	Phenolic acids	酚酸类	Phenolic acids	酚酸类	C8H6O5	181.02	93.04	182.022	[M-H]-	2	610-35-5	C06680	3.49084e+06	-
Lmyp004052	Quercetin-3-O-(6''-O-p-Coumaroyl)galactoside*	槲皮素-3-O-(6''-O-对香豆酰)半乳糖苷*	Flavonoids	黄酮	Flavonols	黄酮醇	C30H26O14	611.14	147.04	610.132	[M+H]+	1	-	-	3.4891e+06	-
mws1299	Orientin*	木犀草素-8-C-葡萄糖苷 (荭草素)*	Flavonoids	黄酮	Flavones	黄酮	C21H20O11	449.11	299.05	448.101	[M+H]+	1	28608-75-5	C10114	3.48706e+06	-
Ladn001231	3,5-dihydroxy-4-{[(2s,3r,4s,5s,6r)-3,4,5-trihydroxy-6-[(sulfooxy)methyl]oxan-2-yl]oxy}benzoic acid*	3,5-二羟基-4-{[(2s,3r,4s,5s,6r)-3,4,5-三羟基-6-[(磺氧基)甲基]氧杂环己烷-2-基]氧基}苯甲酸*	Phenolic acids	酚酸类	Phenolic acids	酚酸类	C13H16O13S	411.02	241	412.031	[M-H]-	1	-	-	3.43421e+06	-
Lskp211415	26-hydroxyintegristerone A	26-hydroxyintegristerone A	Steroids	甾体	Steroid	甾体	C27H44O9	513.31	351.25	512.298	[M+H]+	3	-	-	3.42997e+06	-
Lshp011103	Echinulin	海胆灵	Alkaloids	生物碱	Plumerane	吲哚类生物碱	C29H39N3O2	462.31	338.19	461.304	[M+H]+	1	1859-87-6	-	3.41933e+06	-
Walbn06605	2,3-bis(2-carboxyphenyl)succinic acid	2,3-双(2-羧基苯基)琥珀酸	Phenolic acids	酚酸类	Phenolic acids	酚酸类	C18H14O8	357.06	121.03	358.069	[M-H]-	2	-	-	3.39276e+06	-
Wcdp006912	Lauryldiethanolamine	N-十二烷基乙醇胺	Others	其它类	Others	其它	C16H35NO2	274.28	88.08	273.267	[M+H]+	1	1541-67-9	-	3.35268e+06	-
Lmfp004055	Morin-3-O-xyloside*	桑色素-3-O-木糖苷*	Flavonoids	黄酮	Flavonols	黄酮醇	C20H18O11	435.09	303.05	434.085	[M+H]+	1	-	-	3.33847e+06	-
ZBN0354	Cinchonain Ib*	金鸡纳素 Ib*	Flavonoids	黄酮	Flavanols	黄烷醇类	C24H20O9	451.1	341.06	452.111	[M-H]-	3	85081-24-9	-	3.28719e+06	-
PD0715740	methyl piperidine-2-carboxylate	哌啶-2-甲酸甲酯	Alkaloids	生物碱	Alkaloids	生物碱	C7H13NO2	144.1	98.1	143.095	[M+H]+	2	41994-45-0	-	3.22622e+06	-
Lmqn006260	2',3',4',5,7-pentahydroxyflavone*	2',3',4',5,7-五羟基黄酮*	Flavonoids	黄酮	Flavones	黄酮	C15H10O7	301.04	151	302.043	[M-H]-	1	-	-	3.21631e+06	-
Zmzn000078	Glycerone phosphate	磷酸二羟基丙酮	Others	其它类	Ketone compounds	酮类化合物	C3H7O6P	168.99	78.96	169.998	[M-H]-	3	57-04-5	C00111	3.20517e+06	ko00010,ko00040,ko00051,ko00052,ko00561,ko00562,ko00564,ko00630,ko00640,ko00710,ko00760,ko01100,ko01110,ko01200,ko01230
PD1036616	Norartocarpetin-2'-O-(3'''-O-rhamnosyl)rutinoside	降桂木生黄亭-2'-O-(3'''-O-鼠李糖基)芸香糖苷	Flavonoids	黄酮	Flavones	黄酮	C33H40O19	741.22	287.06	740.216	[M+H]+	1	-	-	3.15689e+06	-
pme0434	Procyanidin B2	原花青素 B2	Tannins	鞣质	Proanthocyanidins	原花青素	C30H26O12	577.14	407.08	578.142	[M-H]-	3	29106-49-8	C17639	3.11886e+06	-
MWSmce118	Imidazole-4-acetate	咪唑-4-乙酸	Alkaloids	生物碱	Alkaloids	生物碱	C5H6N2O2	127.05	81.04	126.043	[M+H]+	1	645-65-8	C02835	3.10895e+06	ko00340,ko01100
mws2120	Brevifolin carboxylic acid	短叶苏木酚酸	Phenolic acids	酚酸类	Phenolic acids	酚酸类	C13H8O8	291.01	247.02	292.022	[M-H]-	2	18490-95-4	-	3.05348e+06	-
Wajp004095	Apigenin-7-O-Gentiobioside	芹菜素-7-O-龙胆双糖苷	Flavonoids	黄酮	Flavones	黄酮	C27H30O15	595.17	271.06	594.159	[M+H]+	3	-	-	3.01818e+06	-
mws0885	2,4-Dihydroxybenzoic acid	2,4-二羟基苯甲酸	Phenolic acids	酚酸类	Phenolic acids	酚酸类	C7H6O4	153.02	109.03	154.027	[M-H]-	1	89-86-1	-	3.00788e+06	-
Lhzp102808	Sesamin	芝麻素	Lignans and Coumarins	木脂素和香豆素	Lignans	木脂素	C20H18O6	355.1	163.04	354.11	[M+H]+	2	607-80-7	C10882	2.9626e+06	-
Lmfn001893	Leucocyanidin	白矢车菊苷元; 3,4,5,7,3',4'-六羟基黄烷	Flavonoids	黄酮	Flavanols	黄烷醇类	C15H14O7	305.07	125.02	306.074	[M-H]-	1	27015-21-0	C05906	2.92439e+06	ko00941,ko01100,ko01110
Lmcp000611	2-Amino-4,5-dihydro-1H-imidazole-4-acetic acid	2-氨基-4,5-二氢-1H-咪唑-4-乙酸	Alkaloids	生物碱	Alkaloids	生物碱	C5H9N3O2	144.08	84.06	143.07	[M+H]+	3	69098-41-5	-	2.91378e+06	-
Lmdp003509	Quercetin-3-O-xyloside (Reynoutrin)*	槲皮素-3-O-木糖苷 (瑞诺苷)*	Flavonoids	黄酮	Flavonols	黄酮醇	C20H18O11	435.09	303.06	434.085	[M+H]+	1	549-32-6	-	2.90026e+06	-
Lmyp004318	Kaempferol-3-O-(6''-p-Coumaroyl)galactoside*	山柰酚-3-O-(6''-对香豆酰)半乳糖苷*	Flavonoids	黄酮	Flavonols	黄酮醇	C30H26O13	595.14	287.06	594.137	[M+H]+	1	-	-	2.88333e+06	-
PDN002945	Chrysoeriol 6-C-arabinopyranoside-8-C-glucoside	Chrysoeriol 6-C-阿拉伯吡喃糖苷-8-C-葡萄糖苷	Others	其它类	Others	其它	C27H30O15	593.15	413.09	594.159	[M-H]-	3	87245-43-0	-	2.85254e+06	-
pmn001417	Cinchonain Ic*	金鸡纳素 Ic*	Flavonoids	黄酮	Flavanols	黄烷醇类	C24H20O9	451.1	341.1	452.111	[M-H]-	3	85081-22-7	-	2.84646e+06	-
pme1598	Hesperetin-5-O-glucoside	橙皮素-5-O-葡萄糖苷	Flavonoids	黄酮	Flavanones	二氢黄酮	C22H24O11	463.12	301.07	464.132	[M-H]-	3	69651-80-5	-	2.8142e+06	-
MWSHY0100	Avicularin*	扁蓄苷(广寄生苷)*	Flavonoids	黄酮	Flavonols	黄酮醇	C20H18O11	435.09	303.06	434.085	[M+H]+	1	572-30-5	C22608	2.81318e+06	-
pme0436	Procyanidin B3	原花青素 B3	Tannins	鞣质	Proanthocyanidins	原花青素	C30H26O12	577.14	407.08	578.142	[M-H]-	1	23567-23-9	-	2.80359e+06	-
Lmdp004267	Quercetin-3-O-(6''-O-p-Coumaroyl)glucoside	槲皮素-3-O-(6''-O-对香豆酰)葡萄糖苷	Flavonoids	黄酮	Flavonols	黄酮醇	C30H26O14	611.14	147.04	610.132	[M+H]+	1	-	-	2.73199e+06	-
PDP245066	7,8-dihydropterin	7,8-二氢蝶呤	Alkaloids	生物碱	Alkaloids	生物碱	C6H7N5O	166.07	149.05	165.065	[M+H]+	1	-	-	2.67723e+06	-
pme2828	4-Nitrophenol	4-硝基苯酚	Others	其它类	Others	其它	C6H5NO3	140.03	98.96	139.027	[M+H]+	3	100-02-7	C00870	2.63118e+06	-
ZBN0184	5,7,3',4',5'-Pentahydroxyflavan (Tricetiflavan)	5,7,3',4',5'-五羟基黄烷 (特利色黄烷)	Flavonoids	黄酮	Flavanols	黄烷醇类	C15H14O6	289.07	125.02	290.079	[M-H]-	1	-	-	2.61275e+06	-
WaYn005089	Neosakuranin	新樱花苷	Flavonoids	黄酮	Chalcones	查耳酮	C22H24O10	447.13	285.08	448.137	[M-H]-	3	31187-54-9	-	2.59047e+06	-
PD1003708	Megastigmatrienone A	巨豆三烯酮	Terpenoids	萜类	Sesquiterpenoids	倍半萜	C13H18O	191.14	121.06	190.136	[M+H]+	1	-	-	2.54838e+06	-
mws0749	4-Hydroxybenzoate	4-羟基苯甲酸	Phenolic acids	酚酸类	Phenolic acids	酚酸类	C7H6O3	137.02	93.03	138.032	[M-H]-	1	99-96-7	C00156	2.54363e+06	ko00130,ko00790,ko01100,ko01110,ko01240
Waptp02966	Procyanidin B6	原花青素 B6	Tannins	鞣质	Proanthocyanidins	原花青素	C30H26O12	579.15	127.04	578.142	[M+H]+	3	12798-58-2	-	2.49374e+06	-
Waptp03252	Procyanidin B7	原花青素 B7	Tannins	鞣质	Proanthocyanidins	原花青素	C30H26O12	579.15	127.04	578.142	[M+H]+	3	-	-	2.47618e+06	-
MWSmce387	3-O-Methylgallate	3-O-甲基没食子酸	Phenolic acids	酚酸类	Phenolic acids	酚酸类	C8H8O5	183.03	124.02	184.037	[M-H]-	1	3934-84-7	C05616	2.45368e+06	-
MWSN0167	Schaftoside	夏佛塔苷	Flavonoids	黄酮	Flavones	黄酮	C26H28O14	563.14	443.1	564.148	[M-H]-	1	51938-32-0	C10181	2.43167e+06	-
Lajp003377	Fisetinidol-(4α,6)-gallocatechin	Fisetinidol-(4α,6)-gallocatechin	Flavonoids	黄酮	Flavanols	黄烷醇类	C30H26O12	579.15	127.04	578.142	[M+H]+	3	1262536-83-3	-	2.4224e+06	-
Zjxp110305	3-Hydroxy-3,7,11-trimethyldodeca-1,6E,10-trien-9-yl isobutyrate*	3-羟基-3,7,11-三甲基十二碳-1,6E,10-三烯-9-异丁酸酯*	Terpenoids	萜类	Sesquiterpenoids	倍半萜	C18H30O3	295.23	179.11	294.219	[M+H]+	1	-	-	2.39046e+06	-
CYp011527	Tributyl acetylcitrate	乙酰柠檬酸三丁酯	Others	其它类	Others	其它	C20H34O8	403.233	129.019	402.225	[M+H]+	1	77-90-7	-	2.37749e+06	-
Zjjp092610	Dendronobilin I*	金钗石斛素I*	Terpenoids	萜类	Sesquiterpenoids	倍半萜	C18H30O3	295.23	179.14	294.219	[M+H]+	1	-	-	2.36747e+06	-
PDN003689	(2R,3R)-3,5,7,3',5'-Pentahydroxyflavan	(2R,3R)-3,5,7,3',5'-五羟基黄烷	Others	其它类	Others	其它	C15H14O6	289.07	203.07	290.079	[M-H]-	2	87592-94-7	-	2.2966e+06	-
Rfn01313	methyl 2-(pyrrolidin-2-yl)acetate	2-（吡咯烷-2-基）乙酸甲酯	Alkaloids	生物碱	Alkaloids	生物碱	C7H13NO2	144.1	70.07	143.095	[M+H]+	1	111704-98-4	-	2.23374e+06	-
PD0838572	L-O-Caffeoylhomoserine	L-O-咖啡酰高丝氨酸	Alkaloids	生物碱	Phenolamine	酚胺	C13H15NO6	282.1	191.04	281.09	[M+H]+	1	-	-	2.22471e+06	-
MWSmce167	9-Methoxycanthin-6-One*	9-甲氧基铁屎米-6-酮*	Alkaloids	生物碱	Plumerane	吲哚类生物碱	C15H10N2O2	251.08	236.06	250.074	[M+H]+	2	74991-91-6	-	2.21381e+06	-
Zbjp003463	Apigenin-6-C-(2''-xylosyl)glucoside	芹菜素-6-C-(2''-木糖基)葡萄糖苷	Flavonoids	黄酮	Flavones	黄酮	C26H28O14	565.16	433.11	564.148	[M+H]+	3	-	-	2.20478e+06	-
MWSHY0016	Isoorientin*	木犀草素-6-C-葡萄糖苷 (异荭草素)*	Flavonoids	黄酮	Flavones	黄酮	C21H20O11	449.11	299.06	448.101	[M+H]+	1	4261-42-1	C01821	2.1431e+06	-
PDN002923	6-C-beta-D-Xylopyranosyl-8-C-alpha-L-arabinopyranosylapigenin	6-C-β-D-木糖吡喃糖基-8-C-α-L-阿拉伯糖吡喃糖基芹菜素	Others	其它类	Others	其它	C25H26O13	533.13	443.1	534.137	[M-H]-	3	85700-46-5	-	2.13518e+06	-
PDN272812	3-{[(2E)-3-(2,3-dihydroxyphenyl)prop-2-enoyl]oxy}-1,4,5-trihydroxycyclohexane-1-carboxylic acid	3-{[(2E)-3-(2,3-二羟基苯基)丙-2-烯酰基]氧基}-1,4,5-三羟基环己烷-1-羧酸	Others	其它类	Others	其它	C16H18O9	353.09	191.06	354.095	[M-H]-	2	-	-	2.12371e+06	-
Walbp06373	2-Ethynyl-5-methoxybenzo-1,4-quinone	2-Ethynyl-5-methoxybenzo-1,4-quinone	Quinones	醌类	Quinones	醌类	C9H6O3	163.04	77.04	162.032	[M+H]+	3	82511-23-7	-	2.1226e+06	-
CYp007258	Kaempferol 3-(3,6-Di-P-Coumaroylglucoside)*	山奈酚 3-(3,6-二-对香豆酰葡萄糖苷)*	Flavonoids	黄酮	Flavonols	黄酮醇	C39H32O15	741.182	147.045	740.174	[M+H]+	1	-	-	2.06654e+06	-
Zbln006102	3,3'-O-Dimethylellagic Acid	3,3'-O-二甲基鞣花酸	Tannins	鞣质	Tannin	鞣质	C16H10O8	329.03	298.98	330.038	[M-H]-	1	2239-88-5	-	2.05331e+06	-
CYp001633	5-Galloylquinic acid	5-没食子酰奎宁酸	Phenolic acids	酚酸类	Phenolic acids	酚酸类	C14H16O10	345.082	153.019	344.074	[M+H]+	1	53584-43-3	-	2.04543e+06	-
Lmyn003835	4-(3,4,5-Trihydroxybenzoxy)benzoic acid	4-(3,4,5-三羟基苯甲氧基)苯甲酸	Phenolic acids	酚酸类	Phenolic acids	酚酸类	C14H10O7	289.04	137.02	290.043	[M-H]-	2	-	-	2.02909e+06	-
Wbkp008219	(3S,3'S)-N,N'-((1R,2R)-5-((3,4,5-trihydroxy-6-methyltetrahydro-2H-pyran-2-yl)oxy)cyclohex-3-ene-1,2-diyl)bis(2-methyl-2,3,4,9-tetrahydro-1H-pyrido[3,4-b]indole-3-carboxamide)	(3S,3'S)-N,N'-((1R,2R)-5-((3,4,5-三羟基-6-甲基四氢-2H-吡喃-2-基)氧基)环己-3-烯-1,2-基)双(2-甲基-2,3,4,9-四氢-1H-吡啶并[3,4-b]吲哚-3-甲酰胺)	Alkaloids	生物碱	Alkaloids	生物碱	C38H46N6O7	699.36	699.36	698.343	[M+H]+	2	-	-	2.01537e+06	-
Lazn004796	Demethyl-erythro-Guaiacylglycerol β-Sinapyl Ether	Demethyl-erythro-Guaiacylglycerol β-Sinapyl Ether	Lignans and Coumarins	木脂素和香豆素	Lignans	木脂素	C20H24O8	391.14	343.12	392.147	[M-H]-	3	-	-	2.00714e+06	-
Wbmp001002	4-methoxybenzamide	4-甲氧基苯甲酰胺	Alkaloids	生物碱	Alkaloids	生物碱	C8H9NO2	152.07	107.05	151.063	[M+H]+	3	3424-93-9	-	2.00658e+06	-
Lcfp121197	NSC614616	四氢嘧啶	Alkaloids	生物碱	Alkaloids	生物碱	C6H10N2O2	143.08	97.08	142.074	[M+H]+	1	117305-84-7	-	1.99158e+06	-
PDN042708	2,7-dihydroxycyclohepta-2,4,6-trien-1-one	2,7-二羟基环庚-2,4,6-三烯-1-酮	Others	其它类	Others	其它	C7H6O3	137.02	93.04	138.032	[M-H]-	2	-	-	1.9884e+06	-
MWSmce230	Methyl gallate	没食子酸甲酯	Phenolic acids	酚酸类	Phenolic acids	酚酸类	C8H8O5	183.03	124.02	184.037	[M-H]-	1	99-24-1	-	1.97834e+06	-
Wacyp04942	2,7-Dimethyl-2,4-Octadiene-1,8-Diol 8-O-B-D-Glucopyranoside	2,7-二甲基-2,4-辛二烯-1,8-二醇 8-O-葡萄糖苷	Terpenoids	萜类	Monoterpenoids	倍萜	C16H28O7	350.22	153.13	332.183	[M+NH4]+	1	-	-	1.97783e+06	-
PDN152926	6-C-beta-D-Glucopyranosyl-8-C-beta-D-apiofuranosylapigenin	6-C-beta-D-葡萄吡喃糖基-8-C-beta-D-芹菜素	Others	其它类	Others	其它	C26H28O14	563.14	443.1	564.148	[M-H]-	2	628708-66-7	-	1.96198e+06	-
Wacyp08016	2,5,8-trimethyldeca-2,4,7-triene-1,10-diol	2,5,8-三甲基癸-2,4,7-三烯-1,10-二醇	Terpenoids	萜类	Monoterpenoids	倍萜	C13H22O2	228.2	95.09	210.162	[M+NH4]+	1	-	-	1.96058e+06	-
Wbsp000331	21α-Hydroxyserrat-14-en-3β-yl propanedioic acid mono ester	21a-羟基锯齿-14-烯-3β-基 丙二酸单酯	Terpenoids	萜类	Terpene	萜类	C33H52O5	529.39	529.39	528.381	[M+H]+	3	-	-	1.94566e+06	-
Lmsn002815	Kaempferol-3-O-rutinoside*	山柰酚-3-O-芸香糖苷(烟花苷)*	Flavonoids	黄酮	Flavonols	黄酮醇	C27H30O15	593.15	285.04	594.159	[M-H]-	1	17650-84-9	C21833	1.93511e+06	ko00944,ko01110
Wcfp001744	N-Methyl-2-pyrrolidinone	N-甲基吡咯烷酮	Others	其它类	Others	其它	C5H9NO	100.08	58.03	99.0684	[M+H]+	1	872-50-4	C11118	1.91907e+06	-
Rfn0959	1-β-D-Ribofuranosyl-2-oxo-4-imidazoline-4-carbaldehyde	1-β-D-核呋喃糖基-2-氧代-4-咪唑啉-4-甲醛	Alkaloids	生物碱	Alkaloids	生物碱	C9H12N2O6	245.08	113.03	244.07	[M+H]+	1	-	-	1.91315e+06	-
PDN100610	2-{3-hydroxy-5-[2-(4-hydroxyphenyl)ethyl]phenoxy}-6-(hydroxymethyl)oxane-3,4,5-triol	2-{3-羟基-5-[2-(4-羟基苯基)乙基]苯氧基}-6-(羟基甲基)氧杂环己烷-3,4,5-三醇	Others	其它类	Stilbene	茋类	C20H24O8	391.14	343.12	392.147	[M-H]-	2	-	-	1.91033e+06	-
MWStz137	5-Methoxycanthin-6-one*	5-甲氧基铁屎米-6-酮*	Alkaloids	生物碱	Plumerane	吲哚类生物碱	C15H10N2O2	251.08	236.07	250.074	[M+H]+	2	15071-56-4	-	1.87569e+06	-
PD0559290	Quercetin-3-O-(5''-Z-Coumaroyl)rutinose*	槲皮素-3-O-(5'-香豆酰基)芸香糖*	Flavonoids	黄酮	Flavonols	黄酮醇	C36H36O18	757.2	147.04	756.19	[M+H]+	1	-	-	1.86923e+06	-
PD0562227	2'-O-methylinosine	2'-O-甲基肌苷	Alkaloids	生物碱	Alkaloids	生物碱	C11H14N4O5	283.1	137.05	282.096	[M+H]+	1	-	-	1.86322e+06	-
pmn001418	Cinchonain Id*	金鸡纳素 Id*	Flavonoids	黄酮	Flavanols	黄烷醇类	C24H20O9	451.1	341.1	452.111	[M-H]-	1	85022-67-9	-	1.85891e+06	-
Safp007949	Quercetin 3-(2R-apiosylrutinoside)	槲皮素 3-(2R-apiosylrutinoside)	Flavonoids	黄酮	Flavonols	黄酮醇	C32H38O20	743.2	303.05	742.196	[M+H]+	1	-	-	1.85826e+06	-
Lmsn004090	1-O-Galloyl-3-O-p-Coumaroyl-β-D-glucose	1-O-没食子酰-3-O-对香豆酰-β-D-葡萄糖	Phenolic acids	酚酸类	Phenolic acids	酚酸类	C22H22O12	477.1	169.01	478.111	[M-H]-	3	-	-	1.83429e+06	-
mws2108	Cryptochlorogenic acid (4-O-Caffeoylquinic acid)*	隐绿原酸 (4-O-咖啡酰奎宁酸)*	Phenolic acids	酚酸类	Phenolic acids	酚酸类	C16H18O9	353.09	191.06	354.095	[M-H]-	1	905-99-7	-	1.83291e+06	-
Rdp04471	Luteolin-7-O-Alpha-L-Rhamnoside	木犀草素-7-O-α-L-鼠李糖苷	Flavonoids	黄酮	Flavones	黄酮	C21H20O10	433.11	287.06	432.106	[M+H]+	2	18016-54-1	-	1.82833e+06	-
mws0044	Taxifolin	花旗松素(二氢槲皮素)	Flavonoids	黄酮	Flavanonols	二氢黄酮醇	C15H12O7	303.05	125.02	304.058	[M-H]-	1	480-18-2	C01617	1.82733e+06	ko00941,ko01100,ko01110
zjbp111026	tetrahydrochromone M	tetrahydrochromone M	Others	其它类	Chromone	色酮类	C20H22O5	343.15	163.07	342.147	[M+H]+	3	-	-	1.79092e+06	-
Lhfp112926	Myricatomentogenin	Myricatomentogenin	Others	其它类	Others	其它	C20H22O5	343.15	163.08	342.147	[M+H]+	3	-	-	1.78245e+06	-
pmf0174	1-Decanol*	1-癸醇*	Others	其它类	Alcohol compounds	醇类化合物	C10H22O	157.16	157.16	158.167	[M-H]-	3	112-30-1	C01633	1.76078e+06	-
Zmhn004909	3,4-Digalloylshikimic acid	3,4-二没食子酰莽草酸	Phenolic acids	酚酸类	Phenolic acids	酚酸类	C21H18O13	477.06	169.01	478.075	[M-H]-	2	-	-	1.76069e+06	-
Wasn003641	Phyllanthusiin E	叶下苷 E	Others	其它类	Others	其它	C13H8O8	291.01	247.03	292.021	[M-H]-	3	-	-	1.75344e+06	-
PDP017269	Dextropimaric acid	Dextropimaric acid	Terpenoids	萜类	Ditepenoids	二萜	C18H28O2	277.22	93.07	276.209	[M+H]+	1	-	-	1.74915e+06	-
CYp007416	Kaempferol 3-(2,4-Di-P-Coumaroylglucoside)*	山奈酚 3-(2,4-二-对香豆酰葡萄糖苷)*	Flavonoids	黄酮	Flavonols	黄酮醇	C39H32O15	741.182	147.045	740.174	[M+H]+	1	-	-	1.73692e+06	-
mws0178	Chlorogenate*	绿原酸 (3-O-咖啡酰奎宁酸)*	Phenolic acids	酚酸类	Phenolic acids	酚酸类	C16H18O9	353.09	191.06	354.095	[M-H]-	1	327-97-9	C00852	1.73395e+06	ko00940,ko00941,ko00945,ko01110
PD0250154	Isomollupentin 2''-O-glucoside	Isomollupentin 2''-O-glucoside	Flavonoids	黄酮	Flavones	黄酮	C26H28O14	565.16	403.1	564.148	[M+H]+	1	-	-	1.72345e+06	-
Zahp004773	3-(6,7-dimethoxy-1,3-benzodioxol-5-yl)-1-pyrrolidin-1-ylprop-2-en-1-one	3-(6,7-dimethoxy-1,3-benzodioxol-5-yl)-1-pyrrolidin-1-ylprop-2-en-1-one	Alkaloids	生物碱	Alkaloids	生物碱	C16H19NO5	306.13	167.07	305.126	[M+H]+	3	-	-	1.71628e+06	-
PDN081042	17-hydroxy-14-methyl-6-(4-methylpentyl)-8-oxapentacyclo[11.8.0.02,1?.0?,1?.01?,1?]henicos-12-en-7-one	17-羟基-14-甲基-6-(4-甲基戊基)-8-氧杂五环[11.8.0.02,1?.0?,1?.01?,1?]二十一碳-12-烯-7-酮	Others	其它类	Others	其它	C27H42O3	413.29	59.01	414.313	[M-H]-	2	-	-	1.71239e+06	-
PDN197104	3,8-Dimethylherbacetin*	3,8-二甲基赫巴西丁*	Others	其它类	Others	其它	C17H14O7	329.07	299.02	330.074	[M-H]-	2	14965-09-4	-	1.71055e+06	-
Walbsp5132	Kaempferol 3-(6''-p-coumaryl)sophoroside*	山奈酚 3-(6''-对香豆酰)槐糖苷*	Flavonoids	黄酮	Flavonols	黄酮醇	C36H36O18	757.19	147.04	756.19	[M+H]+	1	-	-	1.6971e+06	-
Wbmp010544	10-Hydroxymethyllycaconitine	10-羟甲基牛扁碱	Alkaloids	生物碱	Alkaloids	生物碱	C37H50N2O11	699.35	699.35	698.341	[M+H]+	1	-	-	1.69544e+06	-
Wcdn006883	(+)-epipinoresinol*	(+)-epipinoresinol*	Lignans and Coumarins	木脂素和香豆素	Lignans	木脂素	C20H22O6	357.13	151.04	358.142	[M-H]-	3	18779-41-4	-	1.68097e+06	-
ZBN0405	1-[5,7-Dihydroxy-3-(3,4,5-trihydroxybenzoyloxy)-2-(3,4,5-trihydroxyphenyl)-3,4-dihydro-2H-1-benzopyran-8-yl]-3-(2,4,6-trihydroxyphenyl)-1-(3,4,5-trihydroxyphenyl)propan-2-yl3,4,5-trihydroxybenzoate	1-[5,7-二羟基-3-(3,4,5-三羟基苯甲酰氧基)-2-(3,4,5-三羟基苯基)-3,4-二氢-2H-1-苯并吡喃-8-基]-3-(2,4,6-三羟基苯基)-1-(3,4,5-三羟基苯基)丙-2-基3,4,5-三羟基苯甲酸酯	Flavonoids	黄酮	Flavanols	黄烷醇类	C44H36O22	915.16	457.08	916.17	[M-H]-	2	121795-66-2	-	1.67314e+06	-
mws0919	Afzelin	山柰酚-3-O-鼠李糖苷 (阿福豆苷)(番泻叶山柰苷)	Flavonoids	黄酮	Flavonols	黄酮醇	C21H20O10	431.1	285.04	432.106	[M-H]-	1	482-39-3	C16911	1.63348e+06	ko00944
Lmsn003778	1-O-Caffeoyl-4-O-galloyl-β-D-glucose	1-O-咖啡酰-4-O-没食子酰-β-D-葡萄糖	Phenolic acids	酚酸类	Phenolic acids	酚酸类	C22H22O13	493.1	169.01	494.106	[M-H]-	2	-	-	1.62481e+06	-
Wcdp003593	2-(3,4-dihydroxyphenyl)-4-[2-(3,4-dihydroxyphenyl)-3,5,7-trihydroxy-3,4-dihydro-2h-1-benzopyran-8-yl]-3,4-dihydro-2h-1-benzopyran-3,5,7-triol	2-(3,4-dihydroxyphenyl)-4-[2-(3,4-dihydroxyphenyl)-3,5,7-trihydroxy-3,4-dihydro-2h-1-benzopyran-8-yl]-3,4-dihydro-2h-1-benzopyran-3,5,7-triol	Others	其它类	Others	其它	C30H26O12	579.15	409.09	578.142	[M+H]+	3	-	-	1.61625e+06	-
PDN182413	5-Hydroxy-2(3H)-Benzofuranone	5-羟基-2(3H)-苯并呋喃酮	Others	其它类	Others	其它	C8H6O3	209.05	109.03	150.032	[M+CH3COO]-	3	-	-	1.61537e+06	-
PDN122613	3,4,7-trihydroxy-5,6-dimethoxy-2-methyl-10-methylidene-2,3,9,10-tetrahydroanthracen-9-one	3,4,7-三羟基-5,6-二甲氧基-2-甲基-10-亚甲基-2,3,9,10-四氢蒽-9-酮	Others	其它类	Others	其它	C18H18O6	329.11	298.98	330.11	[M-H]-	3	-	-	1.59937e+06	-
Wacyp04001	N-Cinnamoylagmatine*	N-肉桂酰基胍丁胺*	Alkaloids	生物碱	Phenolamine	酚胺	C14H20N4O	261.17	131.05	260.164	[M+H]+	1	-	-	1.59317e+06	-
Wcfn006909	4,6-Dihydroxy-2-[(4-Hydroxy-3,5-Dimethoxyphenyl)Methylidene]-1-Benzofuran-3-One*	4,6-Dihydroxy-2-[(4-Hydroxy-3,5-Dimethoxyphenyl)Methylidene]-1-Benzofuran-3-One*	Others	其它类	Others	其它	C17H14O7	329.06	299.02	330.074	[M-H]-	2	-	-	1.5918e+06	-
Walbp08740	3,3'-Oxydipropyl dibenzoate	3,3'-氧二丙基二苯甲酸酯	Phenolic acids	酚酸类	Phenolic acids	酚酸类	C20H22O5	343.15	163.07	342.147	[M+H]+	1	94-51-9	-	1.58984e+06	-
PD0662542	Quercetin-3-O-(3''-p-coumaroyl)rutinoside	槲皮素-3-O-(3''-对香豆酰基)芸香糖苷	Flavonoids	黄酮	Flavonols	黄酮醇	C36H36O18	757.2	303.05	756.19	[M+H]+	1	-	-	1.58793e+06	-
ZbWn001980	6-methoxyhexyl hydrogen sulfate	6-甲氧基己基硫酸氢酯	Others	其它类	Others	其它	C7H16O5S	211.06	96.96	212.072	[M-H]-	3	-	-	1.5738e+06	-
Lahp001956	Pyran[3,4-b]indole-2-ketone	吡喃[3,4-b]吲哚-2-酮	Alkaloids	生物碱	Plumerane	吲哚类生物碱	C11H9O2N	188.07	118.07	187.063	[M+H]+	1	-	-	1.56178e+06	-
Lhcp090206	9-Hydroxy-5-megastigmen-4-one*	9-Hydroxy-5-megastigmen-4-one*	Terpenoids	萜类	Monoterpenoids	倍萜	C13H20O2	209.15	149.1	208.146	[M+H]+	3	27185-79-1	-	1.55717e+06	-
PDN064783	5,7-Dimethoxy-2-oxochromene-6-carboxylic acid	5,7-二甲氧基-2-氧代色满-6-羧酸酸	Lignans and Coumarins	木脂素和香豆素	Coumarins	香豆素	C12H10O6	249.04	96.96	250.048	[M-H]-	3	-	-	1.54049e+06	-
CYp004001	N-trans-Cinnamoylagmatine*	N-反式肉桂酰基胍丁胺*	Alkaloids	生物碱	Phenolamine	酚胺	C14H20N4O	261.172	131.05	260.164	[M+H]+	1	-	-	1.53396e+06	-
PDN198625	eupatolitin 3-O-sulfate*	大戟素 3-O-硫酸盐*	Flavonoids	黄酮	Flavones	黄酮	C17H14O11S	425.02	345.06	426.026	[M-H]-	1	74552-02-6	-	1.52078e+06	-
pmb3055	p-Coumaroylquinic acid-4'-O-glucuronide	对香豆酰奎宁酸-4'-O-葡萄糖醛酸苷	Phenolic acids	酚酸类	Phenolic acids	酚酸类	C22H26O14	513.12	191.1	514.132	[M-H]-	3	-	-	1.50366e+06	-
HJAP061	Quercetin-3-O-(2''-O-arabinosyl)rutinoside	槲皮素-3-O-(2''-O-阿拉伯糖基)芸香糖苷	Flavonoids	黄酮	Flavonols	黄酮醇	C32H38O20	743.2	303.05	742.196	[M+H]+	1	-	-	1.50115e+06	-
Xmbp001692	2,4,6-Trihydroxybenzoic acid	2,4,6-三羟基苯甲酸	Phenolic acids	酚酸类	Phenolic acids	酚酸类	C7H6O5	171.03	81.03	170.022	[M+H]+	1	83-30-7	-	1.49759e+06	-
Hmcp000405	Dihydroisopelletierine	二氢异石榴皮碱	Alkaloids	生物碱	Piperidine alkaloids	哌啶类生物碱	C8H17NO	144.14	84.08	143.131	[M+H]+	3	-	-	1.49052e+06	-
Lhcp090207	(3R,6R,7E)-3-hydroxy-4,7-megastigmadien-9-one*	(3R,6R,7E)-3-hydroxy-4,7-megastigmadien-9-one*	Terpenoids	萜类	Monoterpenoids	倍萜	C13H20O2	209.15	149.1	208.146	[M+H]+	3	-	-	1.47678e+06	-
PDP076934	(5S,6R)-5-methyl-6-(3-oxobutyl)cyclohept-2-en-1-one	(5S,6R)-5-甲基-6-（3-氧代丁基）环庚-2-烯-1-酮	Terpenoids	萜类	Sesquiterpenoids	倍半萜	C12H18O2	195.14	163.04	194.131	[M+H]+	1	-	-	1.47262e+06	-
mws0072	Apigenin-5-O-glucoside	芹菜素-5-O-葡萄糖苷	Flavonoids	黄酮	Flavones	黄酮	C21H20O10	433.11	271.06	432.106	[M+H]+	3	28757-27-9	-	1469110	-
PDN011045	12-Oxo PEA	12-氧代 PEA	Others	其它类	Others	其它	C18H30O3	293.21	185.12	294.219	[M-H]-	2	204135-83-1	-	1.44538e+06	-
Lahp002273	furan-2-carbohydrazide	furan-2-carbohydrazide	Alkaloids	生物碱	Alkaloids	生物碱	C5H6N2O2	127.05	110.02	126.043	[M+H]+	3	-	-	1.44039e+06	-
Ladp002110	4-hydroxy-2-oxo-1,2-dihydroquinoline-3-carboxylic acid*	4-羟基-2-氧代-1,2-二氢喹啉-3-羧酸*	Alkaloids	生物碱	Quinoline alkaloids	喹啉类生物碱	C10H7NO4	206.04	160.04	205.037	[M+H]+	1	73776-24-6	-	1.42166e+06	-
PDN183941	2-(3,4-dihydroxyphenyl)-5,7-dihydroxy-3-[(2,3,5-trihydroxyoxan-4-yl)oxy]chromen-4-one	2-(3,4-二羟基苯基)-5,7-二羟基-3-[(2,3,5-三羟基氧杂环己烷-4-基)氧基]色满-4-酮	Flavonoids	黄酮	Flavones	黄酮	C20H18O11	433.08	301.11	434.085	[M-H]-	3	-	-	1.41371e+06	-
Rfn02473	4-Sulfooxybenzoic acid	4-磺基苯甲酸	Others	其它类	Others	其它	C7H6O6S	216.98	93.04	217.988	[M-H]-	1	3233-38-3	-	1.41322e+06	-
Zmsp009398	2-hydroxy-3-{[(2r,3r,4s,5r,6r)-3,4,5-trihydroxy-6-({[(2s,3r,4s,5r,6r)-3,4,5-trihydroxy-6-(hydroxymethyl)oxan-2-yl]oxy}methyl)oxan-2-yl]oxy}propyl hexadecanoate	2-hydroxy-3-{[(2r,3r,4s,5r,6r)-3,4,5-trihydroxy-6-({[(2s,3r,4s,5r,6r)-3,4,5-trihydroxy-6-(hydroxymethyl)oxan-2-yl]oxy}methyl)oxan-2-yl]oxy}propyl hexadecanoate	Others	其它类	Others	其它	C31H58O14	655.38	313.27	654.383	[M+H]+	3	-	-	1.41177e+06	-
Qmzp101807	Avicennol	簕内酯醇	Lignans and Coumarins	木脂素和香豆素	Coumarins	香豆素	C20H22O5	343.15	163.07	342.147	[M+H]+	1	56110-68-0	-	1.40451e+06	-
Walp002129	4-Acetoxy-3-Methoxybenzoic Acid glucoside	4-乙酰氧基-3-甲氧基苯甲酸 葡萄糖苷	Phenolic acids	酚酸类	Phenolic acids	酚酸类	C16H20O10	373.11	211.06	372.106	[M+H]+	3	-	-	1.3927e+06	-
MWStz190	Neoechinulin A	新海胆灵 A	Alkaloids	生物碱	Plumerane	吲哚类生物碱	C19H21N3O2	324.17	256.11	323.163	[M+H]+	3	51551-29-2	-	1.3909e+06	-
Hmgp002238	Jaceoside*	Jaceoside*	Flavonoids	黄酮	Flavones	黄酮	C23H24O12	493.14	331.08	492.127	[M+H]+	2	25474-11-7	-	1364223	-
Lmmp002529	Gossypetin-3-O-rutinoside-8-O-rhamnoside	棉黄素-3-O-芸香糖苷-8-O-鼠李糖苷	Flavonoids	黄酮	Flavonols	黄酮醇	C33H40O21	773.21	465.1	772.206	[M+H]+	3	-	-	1.36246e+06	-
Zbsp002256	Pelargonidin 3-O-rutinoside	天竺葵素-3-O-芸香糖苷	Flavonoids	黄酮	Anthocyanidins	花青素	C27H31O14+	579.17	271.06	579.171	[M]+	3	-	C12644	1.36119e+06	ko00942
pme1216	Picolinic acid	2-吡啶甲酸	Alkaloids	生物碱	Pyridine alkaloids	吡啶类生物碱	C6H5NO2	122.02	78.03	123.032	[M-H]-	3	98-98-6	C10164	1.32649e+06	ko00380,ko01100
PDP234001	2-[3-[3-(3,4-dihydroxyphenyl)prop-2-enoyloxy]-4-hydroxy-5-oxooxolan-2-yl]-2-hydroxyacetic acid	2-[3-[3-（3,4-二羟基苯基）丙-2-烯氧基]-4-羟基-5-氧代氧戊环-2-基]-2-羟基乙酸	Phenolic acids	酚酸类	Phenolic acids	酚酸类	C15H14O10	355.07	163.04	354.059	[M+H]+	3	-	-	1.32262e+06	-
WapTKC122489	O-beta-D-Xylosylzeatin*	O-beta-D-Xylosylzeatin*	Alkaloids	生物碱	Alkaloids	生物碱	C15H21N5O5	352.16	220.12	351.154	[M+H]+	1	-	C03300	1.31939e+06	ko00908,ko01110
Sasp003263	Nonaethylene glycol	九甘醇	Others	其它类	Alcohol compounds	醇类化合物	C18H38O10	432.28	133.08	414.247	[M+NH4]+	1	3386-18-3	-	1.31912e+06	-
Lazp005033	Divanillyltetrahydrofuran*	二香草酰基四氢呋喃*	Lignans and Coumarins	木脂素和香豆素	Lignans	木脂素	C20H24O5	345.17	137.06	344.162	[M+H]+	1	-	-	1.30151e+06	-
pmf0175	2-Decanol*	2-癸醇*	Others	其它类	Alcohol compounds	醇类化合物	C10H22O	157.16	157.16	158.167	[M-H]-	3	1120-06-5	-	1.29827e+06	-
pme1816	Neochlorogenic acid*	新绿原酸 (5-O-咖啡酰奎宁酸)*	Phenolic acids	酚酸类	Phenolic acids	酚酸类	C16H18O9	353.09	191.06	354.095	[M-H]-	1	906-33-2	C17147	1.29111e+06	-
mws0914	Pinobanksin*	3,5,7-三羟基黄烷酮 (短叶松素)*	Flavonoids	黄酮	Flavanonols	二氢黄酮醇	C15H12O5	271.06	151	272.068	[M-H]-	1	548-82-3	C09826	1.29109e+06	ko00941
PDN150441	galloyl-hexose	没食子酰己糖	Others	其它类	Others	其它	C13H18O10	333.08	169.01	334.09	[M-H]-	2	-	-	1.2899e+06	-
Wdxp004610	3β,14β-dihydroxy-pregn-5-en-20-one	3β,14β-二羟基-孕甾-5-烯-20-酮	Steroids	甾体	Steroid	甾体	C21H32O3	333.24	279.23	332.235	[M+H]+	2	-	-	1.28326e+06	-
mws0097	(+)-Pinoresinol*	松脂醇*	Lignans and Coumarins	木脂素和香豆素	Lignans	木脂素	C20H22O6	357.13	151.04	358.142	[M-H]-	3	487-36-5	C05366	1.27668e+06	ko00999,ko01100,ko01110
Lmyp004407	Kaempferol-3-O-(2''-p-Coumaroyl)galactoside*	山柰酚-3-O-(2''-对香豆酰)半乳糖苷*	Flavonoids	黄酮	Flavonols	黄酮醇	C30H26O13	595.14	287.05	594.137	[M+H]+	1	-	-	1.27352e+06	-
CYp003672	N-cis-Cinnamoyl N6-Methylagmatine*	N-顺式肉桂酰基 N6-甲基胍丁胺*	Alkaloids	生物碱	Phenolamine	酚胺	C15H22N4O	275.186	131.05	274.179	[M+H]+	1	-	-	1.2712e+06	-
PD0366028	Kaempferol 3-rhamnosyl-(1->3)(4'''-acetylrhamnosyl)(1->6)-glucoside	山奈酚 3-鼠李糖基-(1->3)(4'''-乙酰鼠李糖基)(1->6)-葡萄糖苷	Flavonoids	黄酮	Flavonols	黄酮醇	C35H42O20	783.24	287.06	782.227	[M+H]+	1	-	-	1.25232e+06	-
Sasn007466	Quercetagetin 3,6-Dimethyl Ether 7-Sulfate*	槲皮素3,6-二甲醚7-硫酸盐*	Flavonoids	黄酮	Flavonols	黄酮醇	C17H14O11S	425.01	345.06	426.026	[M-H]-	1	737749-32-5	-	1.25021e+06	-
Lahp002857	Epicatechin-(4β->8)-epigallocatechin	表儿茶素-(4β->8)-表没食子儿茶素	Flavonoids	黄酮	Flavanols	黄烷醇类	C30H26O13	595.15	409.09	594.137	[M+H]+	3	-	-	1.24294e+06	-
Wcop008763	Botryenalol	Botryenalol	Terpenoids	萜类	Ditepenoids	二萜	C17H26O4	295.19	137.06	294.183	[M+H]+	3	-	-	1.23706e+06	-
MWS20185	[6]-Gingerol	[6]-姜酚	Others	其它类	Ketone compounds	酮类化合物	C17H26O4	295.19	137.06	294.183	[M+H]+	1	23513-14-6	C10462	1.22572e+06	ko00945,ko01110
MWStz500	Iristectorin A*	鸢尾甲苷A*	Flavonoids	黄酮	Isoflavones	异黄酮	C23H24O12	493.14	331.09	492.127	[M+H]+	2	37744-61-9	-	1.21201e+06	-
Wacyp03672	N-Cinnamoyl N6-Methylagmatine*	N-肉桂酰基 N6-甲基胍丁胺*	Alkaloids	生物碱	Phenolamine	酚胺	C15H22N4O	275.19	131.05	274.179	[M+H]+	1	-	-	1.21163e+06	-
pmp000008	5-Desmethylsinensetin	5-去甲基甜橙黄酮	Flavonoids	黄酮	Flavones	黄酮	C19H18O7	359.11	344.09	358.105	[M+H]+	3	21763-80-4	-	1.20618e+06	-
Lahp004593	Rhamnazin 3-O-β-D-glucopyranoside(Flavoyadorinin A)*	鼠李秦素-3-O-β-D-葡萄糖苷(黄槲寄生苷 A)*	Flavonoids	黄酮	Flavonols	黄酮醇	C23H24O12	493.13	331.08	492.127	[M+H]+	2	20486-38-8	-	1.19744e+06	-
CYn005355	Epiafzelechin 3-O-gallate	表阿夫儿茶精 3-O-没食子酸酯	Flavonoids	黄酮	Flavanols	黄烷醇类	C22H18O9	425.088	273.077	426.095	[M-H]-	1	108907-43-3	-	1.19488e+06	-
pme0376	Naringenin*	柚皮素*	Flavonoids	黄酮	Flavanones	二氢黄酮	C15H12O5	271.06	151	272.068	[M-H]-	1	480-41-1	C00509	1.19112e+06	ko00941,ko00943,ko01100,ko01110
PD0076903	Shoyuflavone C	Shoyuflavone C	Flavonoids	黄酮	Isoflavones	异黄酮	C19H14O11	419.06	287.05	418.054	[M+H]+	3	-	-	1190416	-
MWStz451	Clemaphenol A*	Clemaphenol A*	Lignans and Coumarins	木脂素和香豆素	Lignans	木脂素	C20H22O6	357.13	151.04	358.142	[M-H]-	3	362606-60-8	C17808	1.18385e+06	-
Lmmp003530	3,4-Divanillyltetrahydrofuran*	3,4-二香草基四氢呋喃*	Lignans and Coumarins	木脂素和香豆素	Lignans	木脂素	C20H24O5	345.17	137.06	344.162	[M+H]+	1	34730-78-4	-	1.18088e+06	-
PDN035990	7,10,12-Trihydroxycoumestan	7,10,12-三羟基香豆素	Flavonoids	黄酮	Flavones	黄酮	C15H8O6	283.03	151	284.032	[M-H]-	3	33280-69-2	-	1.17973e+06	-
Wdzp006786	Alismol	alismol	Terpenoids	萜类	Sesquiterpenoids	倍半萜	C15H24O	221.19	107.09	220.183	[M+H]+	3	87827-55-2	C17462	1.1757e+06	-
Lmzp004885	Tricin	苜蓿素(麦黄酮)	Flavonoids	黄酮	Flavones	黄酮	C17H14O7	331.08	315.05	330.074	[M+H]+	1	520-32-1	C10193	1.16808e+06	-
Lcyn000686	Prunustomentosanan A	Prunustomentosanan A	Others	其它类	Others	其它	C20H22O6	357.13	151.04	358.142	[M-H]-	3	-	-	1.14449e+06	-
Wasdn06897	Tricin-5-O-sulfate	苜蓿素-5-O-硫酸酯	Flavonoids	黄酮	Flavones	黄酮	C17H14O10S	409.02	329.07	410.031	[M-H]-	2	-	-	1.13868e+06	-
Sadp001863	Verpacamide A	Verpacamide A	Alkaloids	生物碱	Alkaloids	生物碱	C11H19N5O2	254.16	195.11	253.154	[M+H]+	1	-	-	1.13788e+06	-
Sayp012405	Tomocinol A*	Tomocinol A*	Terpenoids	萜类	Ditepenoids	二萜	C22H36O3	349.27	179.14	348.266	[M+H]+	3	-	-	1.13323e+06	-
MWS20192	Gallate	没食子酸	Phenolic acids	酚酸类	Phenolic acids	酚酸类	C7H6O5	171.03	107.01	170.022	[M+H]+	1	149-91-7	C01424	1.13302e+06	ko00999
Wacyp06135	3,7-Dimethyl-2,6-Octadienyl 6-O-(beta-D-Xylopyranosyl)-beta-D-glucopyranoside	3,7-二甲基-2,6-辛二烯基 6-O-(木糖基)葡萄糖苷	Terpenoids	萜类	Monoterpenoids	倍萜	C21H36O10	466.26	81.07	448.231	[M+NH4]+	1	-	-	1.126e+06	-
Lmxp000429	Hercynine	组氨酸甜菜碱	Alkaloids	生物碱	Alkaloids	生物碱	C9H15N3O2	198.12	95.06	197.116	[M+H]+	1	534-30-5	C05575	1.1215e+06	ko00340,ko01100
Smgp006258	6,7,3',4'-Tetrahydroxyaurone-6-O-(6''-O-p-Coumaroyl)glucoside*	6,7,3',4'-四羟基橙酮-6-O-(6''-O-对香豆酰)葡萄糖苷*	Flavonoids	黄酮	Aurones	橙酮类	C30H26O13	595.14	287.05	594.137	[M+H]+	1	-	-	1.11953e+06	-
mws1013	Esculetin*	秦皮乙素; 6,7-二羟基香豆素*	Lignans and Coumarins	木脂素和香豆素	Coumarins	香豆素	C9H6O4	177.02	133.03	178.027	[M-H]-	1	305-01-1	C09263	1.10905e+06	ko00999,ko01110
PD0579056	Nordihydrocapsiate	降二氢辣椒酯	Phenolic acids	酚酸类	Phenolic acids	酚酸类	C17H26O4	295.19	137.06	294.183	[M+H]+	1	220012-53-3	-	1.10728e+06	-
Lmhp206353	Tricin-4'-O-glucoside*	苜蓿素-4'-O-葡萄糖苷*	Flavonoids	黄酮	Flavones	黄酮	C23H24O12	493.13	331.08	492.127	[M+H]+	2	-	-	1.10339e+06	-
Qmxp101615	Ent-3β-Acetoxyisopimar-15-8β-ol*	对映-3β-乙酰氧基异海松-15-烯-8β-醇*	Terpenoids	萜类	Ditepenoids	二萜	C22H36O3	349.27	179.14	348.266	[M+H]+	3	-	-	1.09117e+06	-
Sadp001111	(2R,6R)-piperidine-2,6-dicarboxylic acid	(2R,6R)-哌啶-2,6-二羧酸	Alkaloids	生物碱	Alkaloids	生物碱	C7H11NO4	174.07	128.07	173.069	[M+H]+	1	-	-	1.09086e+06	-
PDN043319	5,7,8-trihydroxy-6-methoxy-2-(4-methoxyphenyl)chromen-4-one	5,7,8-三羟基-6-甲氧基-2-(4-甲氧基苯基)色满-4-酮	Flavonoids	黄酮	Flavones	黄酮	C17H14O7	329.07	201.11	330.074	[M-H]-	3	-	-	1.07247e+06	-
Lcsp003365	cis-Zeatin riboside*	顺式-玉米素-D-核糖苷*	Alkaloids	生物碱	Alkaloids	生物碱	C15H21N5O5	352.16	220.12	351.154	[M+H]+	1	15896-46-5	C16449	1.06779e+06	ko00908,ko01110
Rlp001162	5-(2-aminoethyl)-8-hydroxyquinolin-2(1H)-one	5-（2-氨基乙基）-8-羟基喹啉-2（1H）-酮	Alkaloids	生物碱	Alkaloids	生物碱	C11H12N2O2	205.1	146.06	204.09	[M+H]+	1	94592-62-8	-	1.06253e+06	-
CYp003418	N-cis-Cinnamoylagmatine	N-顺式肉桂酰基胍丁胺	Alkaloids	生物碱	Phenolamine	酚胺	C14H20N4O	261.172	131.05	260.164	[M+H]+	1	-	-	1.05951e+06	-
Zdcp005372	Anhydrosecoisolariciresinol (AHS)*	脱水开环异落叶松树脂酚*	Lignans and Coumarins	木脂素和香豆素	Lignans	木脂素	C20H24O5	345.17	137.06	344.162	[M+H]+	1	29388-33-8	-	1.05904e+06	-
ZBN0371	3,4-Methylenedioxyellagic Acid	3,4-亚甲二氧基鞣花酸	Tannins	鞣质	Tannin	鞣质	C16H8O8	327.01	311.99	328.022	[M-H]-	1	-	-	1.03866e+06	-
PDN294055	5-Hydroxy-2-methylbenzoic acid	5-羟基-2-甲基苯甲酸酸	Others	其它类	Others	其它	C8H8O3	151.04	107.05	152.047	[M-H]-	2	-	-	1.03692e+06	-
Wasdp05403	3-Hydroxyadamantane-1-carboxylic acid	3-羟基金刚烷-1-羧酸	Terpenoids	萜类	Monoterpenoids	倍萜	C11H16O3	197.12	133.1	196.11	[M+H]+	1	42711-75-1	-	999952	-
Lmhp003426	Aspernigrin A	Aspernigrin A	Alkaloids	生物碱	Pyridine alkaloids	吡啶类生物碱	C13H12N2O2	229.1	183.09	228.09	[M+H]+	3	773855-60-0	-	992057	-
PDN012326	2,6-dihydroxy-7H-chromen-7-one*	2,6-二羟基-7H-色满-7-酮*	Lignans and Coumarins	木脂素和香豆素	Coumarins	香豆素	C9H6O4	177.02	133.03	178.027	[M-H]-	1	-	-	984832	-
pme1605	Kaempferol-3-O-robinobioside(Biorobin)*	山柰酚-3-O-洋槐糖苷*	Flavonoids	黄酮	Flavonols	黄酮醇	C27H30O15	593.15	285.04	594.159	[M-H]-	1	17297-56-2	-	982226	-
MWSmce204	Epiberberine	表小檗碱	Alkaloids	生物碱	Isoquinoline alkaloids	异喹啉类生物碱	C20H18NO4+	336.12	320.09	336.123	[M]+	1	6873-09-2	-	981072	-
Wasyqp4129	Apigenin-8-C-arabinoside-4'-O-Rhamnoside	芹菜素-8-C-阿拉伯糖苷-4'-O-鼠李糖苷	Flavonoids	黄酮	Flavones	黄酮	C26H28O13	549.16	403.1	548.153	[M+H]+	2	-	-	972806	-
Zmdn005358	Vladinol D	Vladinol D	Lignans and Coumarins	木脂素和香豆素	Lignans	木脂素	C20H22O7	373.13	313.1	374.137	[M-H]-	3	-	-	963434	-
Rfn01235	(3S)-6,7-Dihydroxy-1,2,3,4-tetrahydroisoquinoline-3-carboxylic acid	（3S）-6,7-二羟基-1,2,3,4-四氢异喹啉-3-羧酸	Alkaloids	生物碱	Quinoline alkaloids	喹啉类生物碱	C10H11NO4	210.08	164.07	209.069	[M+H]+	3	34312-81-7	-	957151	-
Saln008667	Soraphen O	Soraphen O	Others	其它类	Others	其它	C18H28O4	307.19	185.12	308.199	[M-H]-	1	-	-	946975	-
MWSmce678	Deoxyarbutin	脱氧熊果苷	Phenolic acids	酚酸类	Phenolic acids	酚酸类	C11H14O3	193.09	108.02	194.094	[M-H]-	3	53936-56-4	-	945381	-
Sasp005662	Kaempferol-3-O-rhamnosyl-(1→3)(4'''-p-coumarylrhamnosyl)(1→6)-glucoside	山柰酚-3-O-鼠李糖基-(1→3)(4'''-对香豆素鼠李糖基)(1→6)-葡萄糖苷	Flavonoids	黄酮	Flavonols	黄酮醇	C42H46O21	887.26	433.11	886.253	[M+H]+	2	-	-	940925	-
pmp000791	Moracin Y	桑辛素 Y	Phenolic acids	酚酸类	Phenolic acids	酚酸类	C15H10O5	271.06	153.05	270.053	[M+H]+	3	1252581-54-6	-	930362	-
Sasn007463	Eupalitin 3-O-Sulfate	Eupalitin 3-O-Sulfate	Flavonoids	黄酮	Flavonols	黄酮醇	C17H14O10S	409.02	329.07	410.031	[M-H]-	3	111316-16-6	-	926424	-
Lazn004110	Trans-3,4-Divanillyltetrahydrofuran*	Trans-3,4-Divanillyltetrahydrofuran*	Lignans and Coumarins	木脂素和香豆素	Lignans	木脂素	C20H24O5	345.17	137.06	344.162	[M+H]+	1	-	-	923988	-
WapTKC027082	Trisporol C	Trisporol C	Terpenoids	萜类	Sesquiterpenoids	倍半萜	C18H28O3	293.21	107.08	292.204	[M+H]+	1	26094-65-5	-	920273	-
PDN062168	2-{3-oxo-2-[4-(sulfooxy)pentyl]cyclopentyl}acetic acid	2-{3-氧代-2-[4-(磺氧基)戊基]环戊基}乙酸	Others	其它类	Others	其它	C12H20O7S	307.09	96.96	308.093	[M-H]-	3	-	-	919855	-
Yxxp005044	Balanophonin	蛇菰宁; 蛇菰脂醛素	Lignans and Coumarins	木脂素和香豆素	Lignans	木脂素	C20H20O6	357.13	137.06	356.126	[M+H]+	1	118916-57-7	-	914469	-
Rfp05573	Aureusidin 6-rhamnoside	金鱼草素 6-rhamnoside	Flavonoids	黄酮	Aurones	橙酮类	C21H20O10	433.11	287.06	432.106	[M+H]+	2	-	-	911747	-
MWSHY0019	Neohesperidin	橙皮素-7-O-新橙皮糖苷 (新橙皮苷)	Flavonoids	黄酮	Flavanones	二氢黄酮	C28H34O15	611.2	303.09	610.19	[M+H]+	3	13241-33-3	C09806	909722	ko00941
Rfn0518	2-Methylpyrrolidine-2-carboxylic acid	2-甲基吡咯烷-2-羧酸	Alkaloids	生物碱	Alkaloids	生物碱	C6H11NO2	130.09	84.09	129.079	[M+H]+	1	16277-06-8	-	891990	-
Qatp004621	Machilin H	桢楠素 H	Lignans and Coumarins	木脂素和香豆素	Lignans	木脂素	C21H26O6	375.18	177.09	374.173	[M+H]+	3	-	-	886705	-
pme2960	Naringenin chalcone; 2',4,4',6'-Tetrahydroxychalcone*	柚皮素查耳酮*	Flavonoids	黄酮	Chalcones	查耳酮	C15H12O5	273.08	153.02	272.068	[M+H]+	1	73692-50-9	C06561	884121	ko00941,ko01100,ko01110
Lmmp002796	Gossypetin-3-O-rutinoside	棉黄素-3-O-芸香糖苷	Flavonoids	黄酮	Flavonols	黄酮醇	C27H30O17	627.16	319.05	626.148	[M+H]+	1	-	-	881648	-
pmb0496	Feruloylagmatine	N-阿魏酰胍丁胺	Alkaloids	生物碱	Phenolamine	酚胺	C15H22N4O3	307.18	177.05	306.169	[M+H]+	2	-	C18325	867372	ko00999,ko01100,ko01110
HX1226	4-Hydroxy-β-bulnesene	4-羟基-β-布藜烯	Others	其它类	Others	其它	C15H24O	221.19	107.09	220.183	[M+H]+	1	-	-	867278	-
Wbtn006810	6,7-dihydroxy-1,3-dimethoxyxanthen-9-one	6,7-二羟基-1,3-二甲氧基-9-蒽酮	Flavonoids	黄酮	Other Flavonoids	其它类黄酮	C15H12O6	287.05	135.04	288.063	[M-H]-	3	-	-	865559	-
mws2212	Caffeate	咖啡酸	Phenolic acids	酚酸类	Phenolic acids	酚酸类	C9H8O4	179.03	135.05	180.042	[M-H]-	3	331-39-5	C01197	859083	ko00940,ko00996,ko01100,ko01110
mws0748	1-Caffeoylquinic acid	1-咖啡酰奎宁酸	Phenolic acids	酚酸类	Phenolic acids	酚酸类	C16H18O9	353.09	191.06	354.095	[M-H]-	1	1241-87-8	-	858615	-
Qmyp101406	JiangxiBaiyingsu H	江西白英素H	Terpenoids	萜类	Sesquiterpenoids	倍半萜	C18H28O4	309.21	119.09	308.199	[M+H]+	1	-	-	853879	-
Rfn03738	1-(4-methoxyphenyl)-2-(2,4,6-trihydroxyphenyl)ethan-1-one	1-（4-甲氧基苯基）-2-（2,4,6-三羟基苯基）乙-1-酮	Others	其它类	Others	其它	C15H14O5	275.09	139.04	274.084	[M+H]+	1	-	-	850623	-
CYp004149	N-trans-Cinnamoyl N6-Methylagmatine	N-反式肉桂酰基 N6-甲基胍丁胺	Alkaloids	生物碱	Phenolamine	酚胺	C15H22N4O	275.188	131.05	274.179	[M+H]+	1	-	-	834533	-
Zbsp011826	3-Hydroxylup-20(29)-en-28-al (Betulinaldehyde)	3-羟基羽扇豆-20(29)-烯-28-醛 (白桦脂醛)	Terpenoids	萜类	Triterpene	三萜	C30H48O2	441.37	441.37	440.365	[M+H]+	2	13159-28-9	-	834206	-
Xmbp007290	Castanoside A[Kaempferol-3-O-(6''-p-coumaroyl)mannoside]	栗苷 A[山柰酚-3-O-(6''-对香豆酰)甘露糖苷]	Flavonoids	黄酮	Flavonols	黄酮醇	C30H26O13	595.14	287.06	594.137	[M+H]+	2	-	-	833711	-
PD1005692	3',4',5,5',6,7-hexahydroxyflavone 6-glucoside	3',4',5,5',6,7-六羟基黄酮 6-葡萄糖苷	Flavonoids	黄酮	Flavones	黄酮	C21H20O13	481.1	85.03	480.09	[M+H]+	1	-	-	830490	-
PDP152325	5,8,4'-Trihydroxyflavanone*	5,8,4'-三羟基黄烷酮*	Flavonoids	黄酮	Flavanones	二氢黄酮	C15H12O5	273.08	153.02	272.068	[M+H]+	1	123067-25-4	-	829504	-
Wagp007602	Demethoxysudachitin*	Demethoxysudachitin*	Flavonoids	黄酮	Flavones	黄酮	C17H14O7	331.082	316.09	330.074	[M+H]+	2	4323-80-2	-	825524	-
Lmqn004838	3-O-Methylellagic acid	3-O-甲基鞣花酸	Tannins	鞣质	Tannin	鞣质	C15H8O8	315.01	299.99	316.022	[M-H]-	1	-	-	820243	-
pme1611	Isohemiphloin	异柚葡萄糖苷	Flavonoids	黄酮	Flavanones	二氢黄酮	C21H22O10	433.11	313.07	434.121	[M-H]-	2	3682-02-8	-	819740	-
Ymmg000006	Rugosic acid A	玫瑰酸 A	Terpenoids	萜类	Sesquiterpenoids	倍半萜	C15H22O5	281.14	123.08	282.147	[M-H]-	3	-	-	812840	-
Hayp002307	Dichotomine E	Dichotomine E	Alkaloids	生物碱	Alkaloids	生物碱	C12H8N2O3	229.06	183.06	228.054	[M+H]+	3	-	-	800900	-
WapTKC167236	4-[3-(4,8-Dimethyl-3,7-Nonadienyl)-3-Methyloxiranyl]-2-Butanone	4-[3-(4,8-Dimethyl-3,7-Nonadienyl)-3-Methyloxiranyl]-2-Butanone	Terpenoids	萜类	Ditepenoids	二萜	C18H30O2	279.23	81.07	278.225	[M+H]+	1	115028-53-0	-	798450	-
WapTKC135165	8-Hydroxyspathulenol*	8-Hydroxyspathulenol*	Terpenoids	萜类	Sesquiterpenoids	倍半萜	C15H24O2	237.18	81.07	236.178	[M+H]+	1	-	-	798357	-
PDN071476	(R)-2-(4-Hydroxyphenoxy)propanoic acid	(R)-2-(4-羟基苯氧基)丙酸	Others	其它类	Others	其它	C9H10O4	241.07	122.04	182.058	[M+CH3COO]-	3	-	-	798262	-
Zmjp013311	Gynoside A	Gynoside A	Terpenoids	萜类	Triterpene Saponin	三萜皂苷	C41H70O13	771.5	609.45	770.482	[M+H]+	3	-	-	798027	-
Lcfp121091	Cyclo(VVFF)	Cyclo(VVFF)	Others	其它类	Cyclonic peptide	环肽类化合物	C28H36N4O4	493.28	247.15	492.274	[M+H]+	3	24181-12-2	-	793020	-
WapTKC130266	Dehydrologanin	Dehydrologanin	Terpenoids	萜类	Monoterpenoids	倍萜	C17H24O10	389.14	209.15	388.137	[M+H]+	2	-	-	785004	-
Zbsp003407	Vicenin-2	芹菜素-6,8-二-C-葡萄糖苷 (新西兰牡荆苷 II)	Flavonoids	黄酮	Flavones	黄酮	C27H30O15	595.17	427.1	594.159	[M+H]+	3	23666-13-9	C10195	775786	-
Wcfp003475	6,7-dimethyl-4-(2,3,4,5-tetrahydroxypentyl)-1H-quinoxaline-2,3-dione	6,7-dimethyl-4-(2,3,4,5-tetrahydroxypentyl)-1H-quinoxaline-2,3-dione	Others	其它类	Others	其它	C15H20N2O6	325.14	191.08	324.132	[M+H]+	3	-	-	775052	-
Rlp0787	2-amino-2-(1-methyl-1H-pyrazol-4-yl)acetic acid	2-氨基-2-（1-甲基-1H-吡唑-4-基）乙酸	Alkaloids	生物碱	Alkaloids	生物碱	C6H9N3O2	156.08	110.07	155.07	[M+H]+	3	195070-68-9	-	769545	-
PD0821274	Kaempferol 3-(6''-p-coumaroyl)rutinoside	山奈酚 3-(6''-对香豆酰基)芸香糖苷	Flavonoids	黄酮	Flavonols	黄酮醇	C36H36O17	741.2	287.06	740.195	[M+H]+	1	-	-	759710	-
pmf0472	Apigenin 7-O-[beta-D-apiosyl-(1->2)-beta-D-glucoside]*	芹菜素-7-O-(2''-芹糖基)葡萄糖苷 (芹菜苷)*	Flavonoids	黄酮	Flavones	黄酮	C26H28O14	565.16	271.06	564.148	[M+H]+	2	26544-34-3	C04858	758037	ko00944
Rfn07045	4,2',3',4'-Tetrahydroxychalcone*	4,2'，3'，4'-四羟基查尔酮*	Flavonoids	黄酮	Chalcones	查耳酮	C15H12O5	273.07	153.02	272.068	[M+H]+	1	-	-	755172	-
Layp003167	kaempferol-3-O-(2-xylosyl rutinoside)-7-O-glucoside	山柰酚-3-氧-(2-木糖基芸香糖苷)-7-O-葡萄糖苷	Flavonoids	黄酮	Flavonols	黄酮醇	C38H48O24	889.26	287.06	888.254	[M+H]+	2	-	-	746318	-
mws1417	Indole-3-carboxylate*	吲哚-3-甲酸*	Alkaloids	生物碱	Plumerane	吲哚类生物碱	C9H7NO2	160.04	116.05	161.048	[M-H]-	3	771-50-6	C19837	743128	-
Lcfp121157	1,8,15-triazacyclohenicosane-2,9,16-trione	1,8,15-triazacyclohenicosane-2,9,16-trione	Others	其它类	Others	其它	C18H33N3O3	340.26	322.25	339.252	[M+H]+	3	56403-08-8	-	735848	-
PDP114864	10-Oxo-11,15-phytodienoic acid	10-Oxo-11,15-phytodienoic acid	Others	其它类	Others	其它	C18H28O3	293.21	149.1	292.204	[M+H]+	1	-	-	725171	-
Hmln000659	3-O-Galloyl-Glucose*	3-O-没食子酰-葡萄糖*	Phenolic acids	酚酸类	Phenolic acids	酚酸类	C13H16O10	331.07	169.01	332.074	[M-H]-	1	-	-	722073	-
PD0852833	3-(hydroxymethyl)-3,7a-dimethyl-4-methylidene-1,2,3a,3b,5,6,6a,7-octahydrocyclopenta[a]pentalen-5-ol*	3-(hydroxymethyl)-3,7a-dimethyl-4-methylidene-1,2,3a,3b,5,6,6a,7-octahydrocyclopenta[a]pentalen-5-ol*	Terpenoids	萜类	Sesquiterpenoids	倍半萜	C15H24O2	237.19	81.07	236.178	[M+H]+	1	-	-	722049	-
Lhjp120703	Gardnerol A	Gardnerol A	Lignans and Coumarins	木脂素和香豆素	Coumarins	香豆素	C19H16O7	357.1	137.06	356.09	[M+H]+	3	-	-	717996	-
PDP087501	5,7,2'-Trihydroxyflavone-3-rhamnoside	5,7,2'-三羟基黄酮-3-鼠李糖苷	Flavonoids	黄酮	Flavonols	黄酮醇	C21H20O10	433.11	287.06	432.106	[M+H]+	1	-	-	714329	-
PDN224086	Exifone	依西芬	Others	其它类	Others	其它	C13H10O7	337.06	247.06	278.043	[M+CH3COO]-	3	52479-85-3	-	709866	-
Lskp211269	Suspenolic acid	Suspenolic acid	Others	其它类	Others	其它	C10H14O4	199.1	93.07	198.089	[M+H]+	3	-	-	709670	-
Yalp005253	Toonasterone A	Toonasterone A	Steroids	甾体	Steroid	甾体	C21H34O4	351.25	259.21	350.246	[M+H]+	3	-	-	708969	-
PDP293643	8-methyltricyclo[6.3.1.02,5]dodecane-1,6-diol*	8-methyltricyclo[6.3.1.02,5]dodecane-1,6-diol*	Terpenoids	萜类	Sesquiterpenoids	倍半萜	C13H22O2	211.17	109.1	210.162	[M+H]+	1	-	-	706065	-
Zahn004036	2,3-Dihydro-1,4-naphthoquinone	2,3-二氢-1,4-萘醌	Quinones	醌类	Quinones	醌类	C10H8O2	159.04	115.05	160.052	[M-H]-	3	21545-31-3	-	705676	-
Sadp000900	6-Acetamido-3-oxohexanoate	(S)-2-Amino-4-propylidene-pentanedioicacid	Alkaloids	生物碱	Alkaloids	生物碱	C8H13NO4	188.09	124.08	187.084	[M+H]+	1	-	C03682	702655	-
Waptn04422	Hydroxygeraniol apiosylglucoside	羟基香叶醇 芹糖基葡萄糖苷	Terpenoids	萜类	Monoterpenoids	倍萜	C21H36O11	523.24	331.18	464.226	[M+CH3COO]-	1	-	-	701509	-
Lmsn001014	1-O-Galloyl-beta-D-glucose*	1-O-没食子酰-β-D-葡萄糖*	Phenolic acids	酚酸类	Phenolic acids	酚酸类	C13H16O10	331.07	169.01	332.074	[M-H]-	1	58511-73-2	C01158	701388	ko00999
Sadp000595	5-Methylnicotinic acid	5-甲基烟酸	Alkaloids	生物碱	Alkaloids	生物碱	C7H7NO2	138.05	92.05	137.048	[M+H]+	1	-	-	699272	-
pma6298	3-Hydroxypyridine	3-羟基吡啶	Alkaloids	生物碱	Pyridine alkaloids	吡啶类生物碱	C5H5NO	96.04	68.05	95.0371	[M+H]+	3	109-00-2	-	697913	-
PD0485458	6-Hydroxyluteolin 6-glucoside	6-羟基木犀草素-6-葡萄糖苷	Flavonoids	黄酮	Flavones	黄酮	C21H20O12	465.1	85.03	464.096	[M+H]+	1	-	-	696005	-
Rdp04532	3,4,9-Trihydroxypterocarpan*	3,4,9-Trihydroxypterocarpan*	Others	其它类	Others	其它	C15H12O5	273.08	123.04	272.068	[M+H]+	1	-	-	695193	-
Lmhn004976	Aracarpene 2*	9-甲氧基-6H-[1]苯并呋喃[3,2-c]色烯-3,4,7-三醇*	Flavonoids	黄酮	Isoflavones	异黄酮	C16H12O6	299.06	284.02	300.063	[M-H]-	3	-	-	693293	-
Ylyn013283	orthosphenic acid	直楔草酸	Terpenoids	萜类	Triterpene	三萜	C30H48O5	487.34	487.34	488.35	[M-H]-	2	86632-20-4	-	685912	-
WapTKC021991	3S-Hydroxyisochrysanthenyl Acetate	3S-Hydroxyisochrysanthenyl Acetate	Terpenoids	萜类	Monoterpenoids	倍萜	C12H18O3	211.13	109.1	210.126	[M+H]+	2	71372-32-2	-	685401	-
Lmhn002629	Benzoyltartaric acid	苯甲酰酒石酸	Phenolic acids	酚酸类	Phenolic acids	酚酸类	C11H10O7	253.04	121.03	254.043	[M-H]-	2	-	-	679755	-
Zbqn006065	Datiscetin*	3,5,7,2'-四羟基黄酮*	Flavonoids	黄酮	Flavonols	黄酮醇	C15H10O6	285.04	133.03	286.048	[M-H]-	1	480-15-9	C10036	677475	-
Lmmn001894	Demethylwedelolactone-3-O-glucoside	去甲基蟛蜞菊内酯-3-O-葡萄糖苷	Lignans and Coumarins	木脂素和香豆素	Coumarins	香豆素	C21H18O12	461.07	401.18	462.08	[M-H]-	3	-	-	673862	-
Yamp002343	1-[2-(Furan-2-yl)-2-oxoethyl]piperidin-2-one	1-[2-(Furan-2-yl)-2-oxoethyl]piperidin-2-one	Alkaloids	生物碱	Alkaloids	生物碱	C11H13NO3	208.1	120.08	207.089	[M+H]+	3	-	-	671749	-
Sadp013780	N,N-Diethyl-m-toluamide	N,N-二乙基-3-甲基苯甲酰胺	Alkaloids	生物碱	Alkaloids	生物碱	C12H17NO	192.14	119.05	191.131	[M+H]+	1	134-62-3	C10935	670642	-
Sasp005477	1,4,4,7a-tetramethyl-2,4,5,7a-tetrahydro-1H-inden-2-one	1,4,4,7a-四甲基-1,5-二氢茚-2-酮	Terpenoids	萜类	Sesquiterpenoids	倍半萜	C13H18O	191.14	133.1	190.136	[M+H]+	2	-	-	670427	-
Lmpp003815	Peonidin-3-O-(6''-O-p-coumaroyl)glucoside	牵牛花素-3-O-(6''-O-对香豆酰)葡萄糖苷	Flavonoids	黄酮	Anthocyanidins	花青素	C31H29O14+	625.16	317.07	625.155	[M]+	3	-	-	670069	-
Zmdn003203	1-O,2-O,6-O-Trigalloyl-beta-D-glucose*	1,2,6-三-O-没食子酰-β-D-葡萄糖*	Phenolic acids	酚酸类	Phenolic acids	酚酸类	C27H24O18	635.09	169.01	636.096	[M-H]-	1	79886-49-0	C04360	669243	-
MWStz040	Pterolactam	蕨内酰胺	Alkaloids	生物碱	Pyrrole alkaloids	吡咯类生物碱	C5H9NO2	116.07	70.07	115.063	[M+H]+	3	38072-88-7	-	659994	-
HJAP010	Luteolin-6,8-di-C-arabinoside	木犀草素-6,8-C-二阿拉伯糖苷	Flavonoids	黄酮	Flavones	黄酮	C25H26O14	551.14	497.1	550.132	[M+H]+	2	-	-	659407	-
Smhp004476	Isovitexin-2''-O-xyloside*	异牡荆素-2''-O-木糖苷*	Flavonoids	黄酮	Flavones	黄酮	C26H28O14	565.15	433.11	564.148	[M+H]+	2	-	-	658987	-
Zmhn001703	5-O-Galloyl-D-hamamelose*	5-O-没食子酰-D-金缕梅糖*	Phenolic acids	酚酸类	Phenolic acids	酚酸类	C13H16O10	331.07	169.02	332.074	[M-H]-	1	-	-	656905	-
mws0018	Spermine	精胺	Alkaloids	生物碱	Alkaloids	生物碱	C10H26N4	203.22	84.08	202.216	[M+H]+	2	71-44-3	C00750	656293	ko00330,ko00410,ko00480,ko00770,ko01100,ko01240
mws4002	Dopamine	多巴胺	Alkaloids	生物碱	Alkaloids	生物碱	C8H11NO2	154.09	137.06	153.079	[M+H]+	3	51-61-6	C03758	656154	ko00350,ko00950,ko00965,ko01100,ko01110
Yacn003968	Cantleyine	Cantleyine	Alkaloids	生物碱	Alkaloids	生物碱	C11H13NO3	206.08	147.04	207.089	[M-H]-	3	30333-81-4	C09933	655398	-
Lmfn001209	Gallotannin*	1,3,6-三-O-没食子酰-β-D-葡萄糖*	Phenolic acids	酚酸类	Phenolic acids	酚酸类	C27H24O18	635.09	169.01	636.096	[M-H]-	1	18483-17-5	C17458	652696	-
MWSmce157	Stachydrine	水苏碱	Alkaloids	生物碱	Pyrrole alkaloids	吡咯类生物碱	C7H13NO2	144.1	58.06	143.095	[M+H]+	1	471-87-4	C10172	652021	-
WapTKC157157	11-Hydroxy-4,8,10,12-Tetramethyltetradeca-3,6,8,12-Tetraenoic Acid	11-Hydroxy-4,8,10,12-Tetramethyltetradeca-3,6,8,12-Tetraenoic Acid	Terpenoids	萜类	Sesquiterpenoids	倍半萜	C18H28O3	293.21	131.09	292.204	[M+H]+	2	-	-	647829	-
HJN012	4,7,9,9'-Tetrahydroxy-3,3'-dimethoxy-8-O-4'-neolignan*	4,7,9,9'-四羟基-3,3'-二甲氧基-8-O-4'-新木质素*	Lignans and Coumarins	木脂素和香豆素	Lignans	木脂素	C20H26O7	377.16	329.14	378.168	[M-H]-	1	-	-	638309	-
Lmsp003729	Myricetin-3-O-rutinoside	杨梅素-3-O-芸香糖苷	Flavonoids	黄酮	Flavonols	黄酮醇	C27H30O17	627.16	319.05	626.148	[M+H]+	1	-	-	629600	-
PDN244997	D-galacto-hexodialdose	D-半乳糖-己二醛	Others	其它类	Others	其它	C6H10O6	177.04	87.01	178.048	[M-H]-	3	-	C03269	628872	-
Wacyn02543	Methylgallic Acid 3-(6''-Sulfate)Glucoside*	甲基没食子酸 3-(6''-硫酸酯)葡萄糖苷*	Phenolic acids	酚酸类	Phenolic acids	酚酸类	C14H18O13S	425.04	241	426.047	[M-H]-	1	-	-	623973	-
Xmyn008071	Gnetifolin B*	买麻滕乙素*	Flavonoids	黄酮	Flavonols	黄酮醇	C16H12O6	299.06	284.03	300.063	[M-H]-	3	140671-06-3	-	622012	-
Lmyp003348	Kaempferol-3-O-(6''-galloyl)galactoside*	山柰酚-3-O-(6''-没食子酰)半乳糖苷*	Flavonoids	黄酮	Flavonols	黄酮醇	C28H24O15	601.12	287.06	600.111	[M+H]+	1	-	-	617108	-
PDN150484	1,2-benzenedicarboxylic acid, 3,6-dihydroxy	1,2-苯二甲酸，3,6-二羟基	Others	其它类	Others	其它	C8H6O6	197.01	109.03	198.016	[M-H]-	2	-	-	613972	-
Lmfn000604	6-O-Galloyl-β-D-glucose*	6-O-没食子酰-β-D-葡萄糖*	Phenolic acids	酚酸类	Phenolic acids	酚酸类	C13H16O10	331.067	169.014	332.074	[M-H]-	1	13186-19-1	-	613873	-
Lazn003996	Erythro-Guaiacylglycerol-β-dihydroconiferyl Ether*	赤式-愈创木基甘油-β-O-4'-二氢松柏醇醚*	Lignans and Coumarins	木脂素和香豆素	Lignans	木脂素	C20H26O7	377.16	329.14	378.168	[M-H]-	1	135820-77-8	-	612577	-
Lmlp005572	Galangin 7-glucoside	高良姜素-7-葡萄糖苷	Flavonoids	黄酮	Flavonols	黄酮醇	C21H20O10	433.11	271.06	432.106	[M+H]+	3	-	-	611143	-
Lcgp000245	dihydrodehydrodiconiferyl alcohol-9-O-β-D-xylopyranoside	二氢脱氢双松柏醇-9-O-β-D-木糖	Lignans and Coumarins	木脂素和香豆素	Lignans	木脂素	C25H32O10	493.21	331.15	492.2	[M+H]+	3	-	-	608333	-
Lszp210010	Tatarine	Tatarine	Alkaloids	生物碱	Alkaloids	生物碱	C15H20N2O6	325.14	191.08	324.132	[M+H]+	3	-	-	607690	-
Lmyp003599	Kaempferol-3-O-(6''-galloyl)glucoside*	山柰酚-3-O-(6''-没食子酰)葡萄糖苷*	Flavonoids	黄酮	Flavonols	黄酮醇	C28H24O15	601.12	287.06	600.111	[M+H]+	1	56317-05-6	-	597265	-
Lmjp002508	Cyanidin-3-O-[6''-O-(E)-p-coumaroyl-2''-O-xylosyl]glucoside-5-O-glucoside	矢车菊素-3-O-(6''-O-E-对香豆酰-2''-O-木糖基)葡萄糖-5-O-葡萄糖苷	Flavonoids	黄酮	Anthocyanidins	花青素	C41H45O22+	889.24	287.05	889.24	[M]+	3	763896-30-6	-	596464	-
Lmwp011196	Bis(2-ethylhexyl)phthalate*	邻苯二甲酸二(2-乙基己基)酯*	Phenolic acids	酚酸类	Phenolic acids	酚酸类	C24H38O4	391.28	149.02	390.277	[M+H]+	2	117-81-7	C03690	594598	-
Wmmp000162	5-hydroxyisovanillic acid	5-羟基异香草酸	Phenolic acids	酚酸类	Phenolic acids	酚酸类	C8H8O5	183.03	124.02	184.037	[M-H]-	1	-	-	593496	-
Lmcp000282	L-Carnitine	左旋肉碱	Alkaloids	生物碱	Alkaloids	生物碱	C7H15NO3	162.11	85.03	161.105	[M+H]+	1	541-15-1	C00318	587521	-
Lmmp010562	Diisooctyl phthalate*	邻苯二甲酸二异辛酯*	Phenolic acids	酚酸类	Phenolic acids	酚酸类	C24H38O4	391.28	149.02	390.277	[M+H]+	2	27554-26-3	C14577	584126	-
Zbnn006442	Eriodictyol	圣草酚	Flavonoids	黄酮	Flavanones	二氢黄酮	C15H12O6	287.05	135.04	288.063	[M-H]-	3	552-58-9	C05631	583029	ko00941,ko01100,ko01110
Lmfn004036	Morin 3-alpha-L-lyxopyranoside	桑色素-3-O-来苏糖苷	Flavonoids	黄酮	Flavonols	黄酮醇	C20H18O11	433.08	300.03	434.085	[M-H]-	1	-	-	581060	-
Wacyp03790	2-(3,4-dihydroxyphenyl)-2H-chromene-3,5,7-triol	2-(3,4-二羟基苯基)-2H-色烯-3,5,7-三醇	Flavonoids	黄酮	Flavanols	黄烷醇类	C15H12O6	289.07	139.04	288.063	[M+H]+	1	-	-	579892	-
pme2268	N-Methylnicotinate	葫芦巴碱	Alkaloids	生物碱	Pyridine alkaloids	吡啶类生物碱	C7H7NO2	138.06	94.07	137.048	[M+H]+	1	535-83-1	C01004	579316	ko00960
Zmtn001464	Xanthurenic acid	4,8-二羟基喹啉-2-羧酸	Alkaloids	生物碱	Quinoline alkaloids	喹啉类生物碱	C10H7NO4	204.03	160.04	205.037	[M-H]-	3	59-00-7	C02470	578385	ko00380
Safp003571	5-Formylbenzofuran	5-甲酰基苯并呋喃	Others	其它类	Others	其它	C9H6O2	147.04	91.05	146.037	[M+H]+	1	10035-16-2	-	577566	-
Lakp003028	Diglucosyl Myricitrin	二葡萄糖基杨梅苷	Flavonoids	黄酮	Flavonols	黄酮醇	C33H40O22	789.21	319.05	788.201	[M+H]+	3	-	-	575821	-
Lmyp003500	Kaempferol-3-O-(2''-galloyl)galactoside*	山柰酚-3-O-(2''-没食子酰)半乳糖苷*	Flavonoids	黄酮	Flavonols	黄酮醇	C28H24O15	601.12	287.06	600.111	[M+H]+	1	-	-	574940	-
pmn001513	Digallate	双没食子酸	Phenolic acids	酚酸类	Phenolic acids	酚酸类	C14H10O9	321.03	125.02	322.033	[M-H]-	3	536-08-3	C01572	570171	-
Lamn006527	Drimiopsin C	1,3,6-三羟基-2-甲氧基-8-甲基-9H-氧杂蒽-9-酮	Flavonoids	黄酮	Other Flavonoids	其它类黄酮	C15H12O6	287.05	125.02	288.063	[M-H]-	3	773850-90-1	-	567570	-
Labn002437	methyl 3,5-dihydroxy-4-((3,4,5-trihydroxy-6-((sulfooxy)methyl)tetrahydro-2H-pyran-2-yl)oxy)benzoate*	methyl 3,5-dihydroxy-4-((3,4,5-trihydroxy-6-((sulfooxy)methyl)tetrahydro-2H-pyran-2-yl)oxy)benzoate*	Phenolic acids	酚酸类	Phenolic acids	酚酸类	C14H18O13S	425.04	241	426.047	[M-H]-	1	-	-	567011	-
MWS20148	Apigenin-4'-O-glucoside*	芹菜素-4'-O-葡萄糖苷*	Flavonoids	黄酮	Flavones	黄酮	C21H20O10	433.11	271.07	432.106	[M+H]+	3	20486-34-4	-	566781	-
Lmln010063	2,6-Di-tert-butylphenol	2,6-二叔丁基苯酚	Others	其它类	Others	其它	C14H22O	205.16	189.13	206.167	[M-H]-	1	128-39-2	-	565731	-
Zkep004476	Isovitexin 2''-O-arabinoside*	异牡荆素2''-O-阿拉伯糖苷*	Flavonoids	黄酮	Flavones	黄酮	C26H28O14	565.15	433.11	564.148	[M+H]+	2	-	C16491	565132	-
Lmfn005654	Myricetin-3-O-sulfonate	杨梅素-3-O-磺酸	Flavonoids	黄酮	Flavonols	黄酮醇	C15H10O11S	396.99	317.03	397.994	[M-H]-	1	-	-	558256	-
Zasn010461	Pentadecanoic acid,14-methyl-,methyl ester	14-甲基十五烷酸甲酯	Others	其它类	Others	其它	C17H34O2	269.249	269.249	270.256	[M-H]-	3	5129-60-2	-	556514	-
PD0420223	(1S)-4-[(E,3R)-3-hydroxybut-1-enyl]-3-(hydroxymethyl)-5,5-dimethylcyclohex-3-en-1-ol	(1S)-4-[(E,3R)-3-hydroxybut-1-enyl]-3-(hydroxymethyl)-5,5-dimethylcyclohex-3-en-1-ol	Terpenoids	萜类	Sesquiterpenoids	倍半萜	C13H22O3	227.16	149.1	226.157	[M+H]+	1	-	-	553521	-
PD0596599	1,7-dihydroxyisoquinoline-5-carboxylic acid	1,7-二羟基异喹啉-5-羧酸	Alkaloids	生物碱	Alkaloids	生物碱	C10H7NO4	206.05	132.04	205.037	[M+H]+	1	-	-	552585	-
Wahln11065	Irone	Irone	Terpenoids	萜类	Monoterpenoids	倍萜	C14H22O	205.16	189.13	206.167	[M-H]-	3	-	-	552170	-
PDN186585	4,6,7,8-tetrahydroxy-10-oxo-9,10-dihydroanthracene-2-carboxylic acid	4,6,7,8-四羟基-10-氧代-9,10-二氢蒽-2-羧酸	Quinones	醌类	Anthraquinone	蒽醌	C15H10O7	301.04	149.02	302.043	[M-H]-	3	-	-	545320	-
Wabn003563	3'-O-Beta-D-Glucopyranosyl plumbagic acid	3'-O-葡萄糖基白花丹酸	Phenolic acids	酚酸类	Phenolic acids	酚酸类	C17H22O10	385.11	179.07	386.121	[M-H]-	3	-	-	544722	-
PDN185427	4,10-Dihydroxy-8-Methyl-3-Oxo-1H-[2]Benzouro[5,4-B][1]Benzouran-7-Carboxylic Acid	4,10-二羟基-8-甲基-3-氧代-1H-[2]苯并[5,4-B][1]苯并呋喃-7-羧酸	Others	其它类	Others	其它	C16H10O7	313.04	269.05	314.043	[M-H]-	3	-	-	544650	-
pme0088	Luteolin	木犀草素	Flavonoids	黄酮	Flavones	黄酮	C15H10O6	285.04	151	286.048	[M-H]-	1	491-70-3	C01514	544056	ko00941,ko00944,ko01100,ko01110
Lmbn006032	Hypolaetin*	次衣草亭*	Flavonoids	黄酮	Flavones	黄酮	C15H10O7	301.04	149.02	302.043	[M-H]-	1	27696-41-9	C10078	542803	-
Lmbn013410	2,4-Di-Tert-Butylphenol	2,4-二叔丁基苯酚	Phenolic acids	酚酸类	Phenolic acids	酚酸类	C14H22O	205.16	189.127	206.167	[M-H]-	3	96-76-4	-	541192	-
Zahp007439	3,4-Methylenedioxycinnamaldehyde	3,4-亚甲基二氧肉桂醛	Others	其它类	Aldehyde compounds	醛类化合物	C10H8O3	177.05	149.02	176.047	[M+H]+	3	58095-77-5	-	540176	-
Rdp05027	2-(hydroxymethyl)-6-[(3-methoxy-6a,11a-dihydro-6H-[1]benzofuro[3,2-c]chromen-9-yl)oxy]oxane-3,4,5-triol	2-(hydroxymethyl)-6-[(3-methoxy-6a,11a-dihydro-6H-[1]benzofuro[3,2-c]chromen-9-yl)oxy]oxane-3,4,5-triol	Others	其它类	Others	其它	C22H24O9	433.15	271.1	432.142	[M+H]+	2	-	-	538747	-
Zbhp003813	3,5,7-trihydroxy-dihydroflavone-6-C-glucoside-8-C-arabinoside	3,5,7-三羟基-二氢黄酮-6-C-葡萄糖苷-8-C-阿拉伯糖苷	Flavonoids	黄酮	Flavones	黄酮	C26H30O14	567.17	411.1	566.164	[M+H]+	3	-	-	538579	-
Zmdn004052	Aloe emodin-1-O-glucoside	芦荟大黄素-1-O-β-D-葡萄糖苷	Quinones	醌类	Anthraquinone	蒽醌	C21H20O10	431.1	269.05	432.106	[M-H]-	1	266997-58-4	-	538162	-
MWSslk138	2,3,4-Trihydroxybenzoic acid	2,3,4-三羟基苯甲酸	Phenolic acids	酚酸类	Phenolic acids	酚酸类	C7H6O5	169.01	151	170.022	[M-H]-	3	610-02-6	-	535029	-
Lmsn002578	Eugeniin	丁香英	Tannins	鞣质	Tannin	鞣质	C41H30O26	937.1	609.15	938.102	[M-H]-	3	81571-72-4	C10224	529276	-
mws0058	Diosmetin*	香叶木素*	Flavonoids	黄酮	Flavones	黄酮	C16H12O6	299.06	284.03	300.063	[M-H]-	3	520-34-3	C10038	526713	-
Wbtn007603	9,11-dimethoxy-2h-[1,3]dioxolo[4,5-b]xanthen-10-one*	9,11-二甲氧基-2h-[1,3]二氧基[4,5-b]-10-蒽酮*	Flavonoids	黄酮	Other Flavonoids	其它类黄酮	C16H12O6	299.06	284.03	300.063	[M-H]-	3	-	-	526467	-
Zbcp002823	Cyanidin 3-O-rutinoside	矢车菊素-3-O-芸香糖苷	Flavonoids	黄酮	Anthocyanidins	花青素	C27H31O15+	595.16	287.06	595.166	[M]+	3	28338-59-2	C08620	525941	ko00942
CYp004227	5-O-(4'-[Beta-D-Glucopyranosyl]-Trans-Feruloyl)Quinic Acid	5-O-(4'-葡萄糖基阿魏酰)奎宁酸	Phenolic acids	酚酸类	Phenolic acids	酚酸类	C23H30O14	531.171	311.116	530.164	[M+H]+	2	-	-	522532	-
Lajp002709	3,3',4',5,6,7,8-Heptahydroxyflavan	3,3',4',5,6,7,8-六羟基黄烷	Flavonoids	黄酮	Flavanols	黄烷醇类	C15H14O8	323.07	139.04	322.069	[M+H]+	1	-	-	520939	-
PDN220765	8-[3-(1-Hydroxyoct-2-EN-1-YL)oxiran-2-YL]octanoic acid	8-[3-(1-羟基辛-2-烯-1-YL)氧杂环己烷-2-YL]辛酸酸	Others	其它类	Others	其它	C18H32O4	311.22	171.1	312.23	[M-H]-	3	-	-	520540	-
Zbyp005789	Epicatechin-3-O-p-hydroxybenzoate	(-)-表儿茶素-3-O-p-羟基苯酸酯	Phenolic acids	酚酸类	Phenolic acids	酚酸类	C22H18O8	411.11	123.04	410.1	[M+H]+	1	-	-	519512	-
Layp003314	kaempferol-3-O-(acetyl rutinoside)-7-O-glucoside	山柰酚-3-O-(乙酰芸香糖苷)-7-O-葡萄糖苷	Flavonoids	黄酮	Flavonols	黄酮醇	C35H42O21	799.23	287.06	798.222	[M+H]+	2	-	-	517110	-
pmb0426	N,N-Dimethyl-5-methoxytryptamine	N,N-二甲基-5-甲氧基色胺	Alkaloids	生物碱	Plumerane	吲哚类生物碱	C13H18N2O	219.15	174.09	218.142	[M+H]+	3	1019-45-0	C08309	516531	-
Wacyn01756	4-(3-O-Sulfo-Beta-D-Glucopyranosyloxy)-3-Hydroxybenzoic Acid	4-(3-O-磺酸基-beta-D-吡喃葡萄糖基氧基)-3-羟基苯甲酸	Phenolic acids	酚酸类	Phenolic acids	酚酸类	C13H16O12S	395.03	153.02	396.036	[M-H]-	1	-	-	515657	-
Cmyp004430	Dehydroyanhunine*	去氢元胡宁*	Alkaloids	生物碱	Isoquinoline alkaloids	异喹啉类生物碱	C21H22NO4+	352.16	337.13	352.154	[M]+	2	-	-	514826	-
Wasyqp4073	Luteolin 6-C-Arabinoside*	木犀草素 6-C-阿拉伯糖苷*	Flavonoids	黄酮	Flavones	黄酮	C20H18O10	419.1	383.08	418.09	[M+H]+	1	-	-	512097	-
PD0068973	2,10-dihydroxy-11a-methyl-hexadecahydro-1H-cyclopenta[a]phenanthren-7-one	2,10-二羟基-11a-甲基-十六氢-1H-环戊[a]菲-7-酮	Terpenoids	萜类	Sesquiterpenoids	倍半萜	C18H28O3	293.21	107.09	292.204	[M+H]+	1	-	-	511901	-
Hmcn002743	Lirioresinol A*	鹅掌揪树脂醇 A*	Lignans and Coumarins	木脂素和香豆素	Lignans	木脂素	C22H26O8	417.15	181.04	418.163	[M-H]-	1	-	-	509543	-
Sasp003889	Decaethylene glycol	十甘醇	Others	其它类	Alcohol compounds	醇类化合物	C20H42O11	476.31	459.28	458.273	[M+NH4]+	1	5579-66-8	-	509528	-
Wasyqp3871	Luteolin-8-C-arabinoside*	木犀草素-8-C-阿拉伯糖苷*	Flavonoids	黄酮	Flavones	黄酮	C20H18O10	419.1	383.08	418.09	[M+H]+	1	-	-	507556	-
Rfn03272	Phomolactone B	Phomolactone B	Lignans and Coumarins	木脂素和香豆素	Coumarins	香豆素	C12H14O4	223.09	149.02	222.089	[M+H]+	1	-	-	507395	-
Hmcp001824	Ailanindole	9-氨基吡啶并(1,2-a)吲哚6,10-二酮	Alkaloids	生物碱	Plumerane	吲哚类生物碱	C12H8N2O2	213.07	167.06	212.059	[M+H]+	3	159903-51-2	-	504317	-
Zmhp005586	Herbacetin-7-O-(3''-glucosyl)rhamnoside; Rhodiosin	草质素-7-O-(3''-葡萄糖基)鼠李糖苷; 红景天素	Flavonoids	黄酮	Flavonols	黄酮醇	C27H30O16	611.16	303.05	610.153	[M+H]+	2	86831-54-1	-	501146	-
Rfn0920	2-(hydroxymethyl)pyridin-3-ol	2-（羟甲基）吡啶-3-醇	Alkaloids	生物碱	Alkaloids	生物碱	C6H7NO2	126.06	108.05	125.048	[M+H]+	2	-	-	500961	-
CYn002249	4-(6-O-Sulfo-Beta-D-Glucopyranosyloxy)-3-Hydroxybenzoic Acid	4-(6-O-磺酸基-beta-D-吡喃葡萄糖基氧基)-3-羟基苯甲酸	Phenolic acids	酚酸类	Phenolic acids	酚酸类	C13H16O12S	395.028	153.018	396.036	[M-H]-	3	-	-	498777	-
Rdp04238	Apigenin 7-apiosyl-glucoside	芹菜素 7-芹糖基-葡萄糖苷	Flavonoids	黄酮	Flavones	黄酮	C26H28O14	565.15	271.06	564.148	[M+H]+	2	-	-	498027	-
PD0702897	(3S,6S)-3-[(2R)-butan-2-yl]-6-(2-methylpropyl)piperazine-2,5-dione	(3S,6S)-3-[(2R)-丁-2-基]-6-（2-甲基丙基）哌嗪-2,5-二酮	Alkaloids	生物碱	Alkaloids	生物碱	C12H22N2O2	227.18	86.1	226.168	[M+H]+	2	-	-	497442	-
pme1738	1-Methylnicotinamide	3-氨基甲酰-1-甲基氧化吡啶	Alkaloids	生物碱	Pyridine alkaloids	吡啶类生物碱	C7H9N2O	138.08	94.07	137.071	[M+H]+	3	1005-24-9	C02918	496671	ko00760,ko01100
WaTKp16493	(E)-4,8-dimethylnona-3,7-dienoic acid	(E)-4,8-二甲基壬-3,7-二烯酸	Terpenoids	萜类	Monoterpenoids	倍萜	C11H18O2	183.14	95.09	182.131	[M+H]+	1	459-85-8	-	496242	-
MWSmce249	Chelidamic acid	白屈氨酸	Alkaloids	生物碱	Pyridine alkaloids	吡啶类生物碱	C7H5NO5	182.01	94.03	183.017	[M-H]-	3	138-60-3	-	494683	-
PDN066695	Benzenesulfonic acid, 3,4-dihydroxy-	苯磺酸，3,4-二羟基-	Others	其它类	Others	其它	C6H6O5S	188.99	101.06	189.994	[M-H]-	3	-	C06674	491064	-
Rfn04710	Lariciresinol-sesquilignan	落叶松脂醇-倍半木脂素	Lignans and Coumarins	木脂素和香豆素	Lignans	木脂素	C30H36O10	555.22	507.2	556.231	[M-H]-	1	-	-	491000	-
Lmmp003672	8,8'-Methylenebiscatechin	8,8'-亚甲基双儿茶素	Flavonoids	黄酮	Flavanols	黄烷醇类	C31H28O12	593.17	441.11	592.158	[M+H]+	1	81555-08-0	-	489583	-
Lmsn003088	1,4,6-Tri-O-galloyl-β-D-glucose*	1,4,6-三-O-没食子酰-β-D-葡萄糖*	Phenolic acids	酚酸类	Phenolic acids	酚酸类	C27H24O18	635.09	169.01	636.096	[M-H]-	1	94513-58-3	-	486336	-
PD0831972	kaempferol Rhamnose-rhamnose-coumaroylglucose-glucoside	山奈酚 鼠李糖鼠李糖香豆酰糖葡萄糖葡萄糖苷	Flavonoids	黄酮	Flavonols	黄酮醇	C47H54O26	1035.3	287.06	1034.29	[M+H]+	1	-	-	484037	-
Sadp001947	ethyl piperidine-2-carboxylate	哌啶-2-甲酸乙酯	Alkaloids	生物碱	Alkaloids	生物碱	C8H15NO2	158.12	84.08	157.11	[M+H]+	2	-	-	480059	-
Wcfn005812	Flaxseeds Extract	Flaxseeds Extract	Others	其它类	Others	其它	C20H26O6	361.16	165.06	362.173	[M-H]-	3	3688-23-1	-	478181	-
PDN027285	3,5,7-trihydroxy-2-(3-hydroxyphenyl)-4H-chromen-4-one*	3,5,7-三羟基-2-(3-羟基苯基)-4H-色满-4-酮*	Flavonoids	黄酮	Flavones	黄酮	C15H10O6	285.04	133.03	286.048	[M-H]-	1	-	-	478024	-
WapTKC034476	Agripilol D*	Agripilol D*	Terpenoids	萜类	Sesquiterpenoids	倍半萜	C16H30O3	271.23	69.07	270.219	[M+H]+	1	1330065-50-3	-	474493	-
WapTKC186421	4-[(E,3R)-3-hydroxybut-1-enyl]-3,5,5-trimethylcyclohex-3-en-1-ol*	4-[(E,3R)-3-hydroxybut-1-enyl]-3,5,5-trimethylcyclohex-3-en-1-ol*	Terpenoids	萜类	Sesquiterpenoids	倍半萜	C13H22O2	211.17	109.1	210.162	[M+H]+	1	-	-	474043	-
WapTKC130562	Ixoroside	龙船花苷	Terpenoids	萜类	Monoterpenoids	倍萜	C16H24O9	361.15	163.07	360.142	[M+H]+	2	58514-30-0	-	473961	-
Lmqn009304	Eucalyptin (5-Hydroxy-7,4'-dimethoxy-6,8-dimethylflavone)	桉树素	Flavonoids	黄酮	Flavones	黄酮	C19H18O5	325.11	293.08	326.115	[M-H]-	3	3122-88-1	-	471555	-
Lmqp003887	Kaempferol-3-O-xylosyl(1→2)glucoside*	山柰酚-3-O-木糖基(1→2)葡萄糖苷*	Flavonoids	黄酮	Flavonols	黄酮醇	C26H28O15	581.15	287.05	580.143	[M+H]+	2	-	-	471131	-
Qmdp112405	Viteagnusin A	Viteagnusin A	Terpenoids	萜类	Ditepenoids	二萜	C22H36O3	349.27	293.21	348.266	[M+H]+	3	-	-	470947	-
PDN151336	5,8α-dioxy-3β,16α-dihydroxyl-lanost-7(11),24-dien-21-oic acid	5,8α-二氧-3β,16α-二羟基-羊毛甾-7(11),24-二烯-21-酸酸	Others	其它类	Others	其它	C31H48O6	575.34	279.23	516.345	[M+CH3COO]-	2	-	-	466608	-
Lssp210437	3'-O-methylorobol*	3''-O-甲基香豌豆苷元*	Flavonoids	黄酮	Isoflavones	异黄酮	C16H12O6	301.07	286.05	300.063	[M+H]+	2	36190-95-1	-	464937	-
Sadp013450	Monoisobutyl phthalate	邻苯二甲酸单异丁酯	Others	其它类	Others	其它	C12H14O4	223.1	149.02	222.089	[M+H]+	1	30833-53-5	-	462314	-
PD0588353	Ebenfuran Ii*	Ebenfuran Ii*	Flavonoids	黄酮	Aurones	橙酮类	C16H12O6	301.07	286.05	300.063	[M+H]+	2	313946-73-5	-	462081	-
MWSHC2050	4',5,6,7-Tetramethoxyflavone	5,6,7,4'-四甲氧基黄酮	Flavonoids	黄酮	Flavones	黄酮	C19H18O6	343.12	313.07	342.11	[M+H]+	1	1168-42-9	C14472	461049	-
PDN150692	baicalein 6-O-β-D-glucuronide	黄芩素 6-O-β-D-葡萄糖醛酸苷	Others	其它类	Others	其它	C21H18O12	461.07	417.08	462.08	[M-H]-	3	-	-	458043	-
Wmjn000315	Norathyriol	去甲盖蹄蕨呫吨酮	Flavonoids	黄酮	Flavones	黄酮	C13H8O6	259.03	259.03	260.032	[M-H]-	2	3542-72-1	C10086	457316	-
Qmyp101336	JiangxiBaiyingsu I	江西白英素I	Terpenoids	萜类	Sesquiterpenoids	倍半萜	C18H28O3	293.21	149.1	292.204	[M+H]+	3	-	-	453901	-
Wagp006039	2-Hexylphosphoric Acid	2-己基膦酸	Others	其它类	Others	其它	C6H15O4P	183.08	98.98	182.071	[M+H]+	3	-	-	452608	-
Safp022210	6-hydroxy-5-[(3E)-5-hydroxy-3-methylpent-3-en-1-yl]-1,1,4a,6-tetramethyl-decahydronaphthalen-2-yl acetate	6-hydroxy-5-[(3E)-5-hydroxy-3-methylpent-3-en-1-yl]-1,1,4a,6-tetramethyl-decahydronaphthalen-2-yl acetate	Terpenoids	萜类	Ditepenoids	二萜	C22H38O4	367.28	349.28	366.277	[M+H]+	3	-	-	450742	-
Cmyp004481	Yanhusuine*	延胡索因*	Alkaloids	生物碱	Isoquinoline alkaloids	异喹啉类生物碱	C21H22NO4+	352.16	337.13	352.154	[M]+	2	-	-	442325	-
Zbhn006453	Pedalitin*	胡麻黄酮*	Flavonoids	黄酮	Flavones	黄酮	C16H12O7	315.05	300.03	316.058	[M-H]-	3	22384-63-0	C10119	441337	-
Lacp004935	Megastigm-5-en-3,9-diol glucoside	Megastigm-5-en-3,9-diol glucoside	Terpenoids	萜类	Sesquiterpenoids	倍半萜	C19H34O7	375.24	177.16	374.23	[M+H]+	3	-	-	440927	-
Lmhn001650	4-Hydroxybenzoyltartaric acid	4-羟基苯甲酰酒石酸	Phenolic acids	酚酸类	Phenolic acids	酚酸类	C11H10O8	269.03	137.02	270.038	[M-H]-	1	-	-	438868	-
PD0863415	Quercetin-3-O-(4''-Glucosyl-6'''-p-coumaroyl)rhamnoside	槲皮素-3-O-(4''-葡萄糖基-6'''-对香豆酰)鼠李糖苷	Flavonoids	黄酮	Flavonols	黄酮醇	C36H36O18	757.2	303.05	756.19	[M+H]+	1	-	-	437116	-
PDN181861	3,5,7-trihydroxy-2-(4-hydroxy-3-methylphenyl)-6-methoxychromen-4-one	3,5,7-三羟基-2-(4-羟基-3-甲基苯基)-6-甲氧基香豆素-4-酮	Flavonoids	黄酮	Flavones	黄酮	C17H14O7	329.07	285.07	330.074	[M-H]-	3	-	-	436038	-
Zbwn000086	1-(hydrosulfonylmethyl)cyclohexa-1,3-dien-5-yne	1-(氢磺酰基甲基)环己-1,3-二烯-5-炔	Others	其它类	Others	其它	C7H6O2S	153	78.96	154.009	[M-H]-	3	-	-	435415	-
Wamxn04683	4,10-dioxo-10-(sulfooxy)decanoic acid	4,10-二氧代-10-(磺酰氧基)癸酸	Others	其它类	Others	其它	C10H16O8S	295.05	96.96	296.057	[M-H]-	2	-	-	434601	-
Zbzp007301	2-Methoxy-6-undecyl-1,4-benzoquinone	2-甲氧基-6-十一烷基-1,4-苯醌	Quinones	醌类	Quinones	醌类	C18H28O3	293.21	55.05	292.204	[M+H]+	1	-	-	430570	-
PDP112451	8-Methoxyluteolin-8-glucoside*	8-甲氧基木犀草素-8-葡萄糖苷*	Flavonoids	黄酮	Flavones	黄酮	C22H22O12	479.12	317.07	478.111	[M+H]+	1	-	-	430204	-
PDN207393	3-hydroxy-4-methoxy-5-(sulfooxy)benzoic acid	3-羟基-4-甲氧基-5-(磺氧基)苯甲酸	Others	其它类	Others	其它	C8H8O8S	262.99	168.01	263.994	[M-H]-	2	-	-	428872	-
Rfp03142	1,2,3-Tri-O-galloyl-β-D-glucose	1,2,3-三-O-没食子酰-β-D-葡萄糖	Phenolic acids	酚酸类	Phenolic acids	酚酸类	C27H24O18	654.13	153.02	636.096	[M+NH4]+	1	-	-	428864	-
Lmsn012425	3,7-Dihydroxyolean-12-en-28-oic acid (Rubusic acid)	3,7-二羟基齐墩果-12-烯-28-酸	Terpenoids	萜类	Triterpene	三萜	C30H48O4	471.35	277.22	472.355	[M-H]-	2	23984-26-1	-	423986	-
MWSprf119	3-acetylursolic acid	3-O-乙酰基熊果酸	Terpenoids	萜类	Triterpene	三萜	C32H50O4	499.38	499.38	498.371	[M+H]+	3	7372-30-7	-	423407	-
Hmlp000935	Vanillylamine	香兰素胺	Alkaloids	生物碱	Alkaloids	生物碱	C8H11NO2	154.09	137.06	153.079	[M+H]+	2	1196-92-5	C16666	421144	ko00996,ko01100,ko01110
PD0584112	N,N-Diethylphenylacetamide	N,N-二乙基-2-苯基乙酰胺	Alkaloids	生物碱	Alkaloids	生物碱	C12H17NO	192.14	91.05	191.131	[M+H]+	1	2431-96-1	C10938	421067	-
pmp000970	Hispanolone	夏罗草酮	Terpenoids	萜类	Ditepenoids	二萜	C20H30O3	319.22	301.22	318.219	[M+H]+	1	18676-07-8	-	420039	-
Lajp004824	Medicarpinglucoside	美迪紫檀素葡萄糖苷	Flavonoids	黄酮	Isoflavones	异黄酮	C22H24O9	433.15	271.1	432.142	[M+H]+	2	-	-	416007	-
MWSCX017	4-hydroxyphenyl acrylaldehyde	4-羟苯基丙烯醛	Others	其它类	Aldehyde compounds	醛类化合物	C9H8O3	165.05	119.05	164.047	[M+H]+	3	-	-	415993	-
CYp004569	2-(4-hydroxyphenyl)-2H-chromene-3,5,7-triol*	2-(4-羟基苯基)-2H-色烯-3,5,7-三醇*	Others	其它类	Others	其它	C15H12O5	273.076	123.044	272.068	[M+H]+	1	-	-	415380	-
MWS0811	L-Pipecolate	哌啶酸	Alkaloids	生物碱	Piperidine alkaloids	哌啶类生物碱	C6H11NO2	130.09	84.08	129.079	[M+H]+	3	1723-00-8	C00408	413431	ko00310,ko00960,ko01100,ko01110
Hmgp002148	Nepetin-7-O-alloside*	泽兰黄酮-7-O-阿洛糖苷*	Flavonoids	黄酮	Flavones	黄酮	C22H22O12	479.12	317.06	478.111	[M+H]+	1	-	-	413094	-
Lmjp002906	Rhamnetin-3-O-Glucoside*	鼠李素-3-O-葡萄糖苷*	Flavonoids	黄酮	Flavonols	黄酮醇	C22H22O12	479.12	317.07	478.111	[M+H]+	1	27875-34-9	-	412464	-
WapTKC096847	Methyl (1R,4As,7S,7Ar)-1-Hydroxy-7-Methyl-5-Oxo-4A,6,7,7A-Tetrahydro-1H-Cyclopenta[C]Pyran-4-Carboxylate	Methyl (1R,4As,7S,7Ar)-1-Hydroxy-7-Methyl-5-Oxo-4A,6,7,7A-Tetrahydro-1H-Cyclopenta[C]Pyran-4-Carboxylate	Terpenoids	萜类	Monoterpenoids	倍萜	C11H14O5	227.09	149.06	226.084	[M+H]+	1	-	-	412263	-
Lmhn102068	2-O-Caffeoylmalic acid	2-O-咖啡酰苹果酸	Phenolic acids	酚酸类	Phenolic acids	酚酸类	C13H12O8	295.05	179.03	296.053	[M-H]-	3	53755-04-7	-	409968	-
Wbsp007290	Lycoposerramine E	Lycoposerramine E	Others	其它类	Ketone compounds	酮类化合物	C17H24O3	277.18	137.06	276.173	[M+H]+	3	-	-	409821	-
Lcfp121016	3-Methylcytidine	3-甲基胞苷	Alkaloids	生物碱	Alkaloids	生物碱	C10H15N3O5	258.11	126.07	257.101	[M+H]+	2	2140-64-9	-	409052	-
Safp000622	Acetylcholine	乙酰胆碱	Alkaloids	生物碱	Alkaloids	生物碱	C7H16NO2+	146.12	87.04	146.118	[M]+	2	51-84-3	C01996	405302	ko00564
Wbkp007837	9-Methyl-6H-indolo[3,2,1-de][1,5]naphthyridine-6-one	9-甲基-6H-吲哚[3,2,1-de][1,5]萘吡啶-6-酮	Alkaloids	生物碱	Alkaloids	生物碱	C15H10N2O	235.09	235.09	234.079	[M+H]+	2	-	-	401983	-
WaTKp12398	Streterpene C*	Streterpene C*	Terpenoids	萜类	Sesquiterpenoids	倍半萜	C16H30O3	271.23	69.07	270.219	[M+H]+	1	-	-	399806	-
mws0628	4-Hydroxybenzaldehyde	4-羟基苯甲醛	Others	其它类	Aldehyde compounds	醛类化合物	C7H6O2	121.03	92.03	122.037	[M-H]-	3	123-08-0	C00633	399078	ko01100
mws0983	Oleoylethanolamide	油酰单乙醇胺	Alkaloids	生物碱	Alkaloids	生物碱	C20H39NO2	326.31	62.06	325.298	[M+H]+	1	111-58-0	C20792	396827	-
pma0702	N1,N8-Bis(sinapoyl)spermidine	N1,N8-双(芥子酰)亚精胺	Alkaloids	生物碱	Phenolamine	酚胺	C29H39N3O8	558.28	207.07	557.274	[M+H]+	3	-	C21170	395090	-
Hamp007846	5,6,7,8-Tetramethoxyflavone	5,6,7,8-四甲氧基黄酮	Flavonoids	黄酮	Flavones	黄酮	C19H18O6	343.12	313.07	342.11	[M+H]+	2	-	-	394810	-
Smsn004112	Isorhamnetin-3,7-O-disulfonate	异鼠李素-3,7-O-二磺酸	Flavonoids	黄酮	Flavonols	黄酮醇	C16H12O13S2	474.96	315.05	475.972	[M-H]-	3	-	-	394256	-
mws0056	Myricitrin	杨梅素-3-O-鼠李糖苷 (杨梅苷)	Flavonoids	黄酮	Flavonols	黄酮醇	C21H20O12	463.09	316.03	464.096	[M-H]-	3	17912-87-7	C10108	393673	-
WapTKC198527	1-[4-(3,3-Dimethyloxiran-2-Yl)-4-Hydroxybutan-2-Yl]-3A,3B,6,6,9A-Pentamethyl-7-Oxo-2H,3H,3Ah,3Bh,4H,5H,5Ah,6H,7H,8H,9H,9Ah,9Bh,10H,11H-Cyclopenta[A]Phenanthren-10-Yl Acetate	1-[4-(3,3-Dimethyloxiran-2-Yl)-4-Hydroxybutan-2-Yl]-3A,3B,6,6,9A-Pentamethyl-7-Oxo-2H,3H,3Ah,3Bh,4H,5H,5Ah,6H,7H,8H,9H,9Ah,9Bh,10H,11H-Cyclopenta[A]Phenanthren-10-Yl Acetate	Terpenoids	萜类	Triterpene	三萜	C32H50O5	515.37	437.34	514.366	[M+H]+	2	-	-	393594	-
Sadp001652	Methyl 1-methylpyrrolidine-2-acetate	1-甲基吡咯烷-2-乙酸甲酯	Alkaloids	生物碱	Alkaloids	生物碱	C8H15NO2	158.12	84.08	157.11	[M+H]+	2	51856-76-9	-	392347	-
Zbkp005912	Cyclo(L-Trp-L-Phe)	Cyclo(L-Trp-L-Phe)	Alkaloids	生物碱	Alkaloids	生物碱	C20H19N3O2	334.15	130.06	333.148	[M+H]+	3	-	C22142	388773	ko01100,ko01110
Labn002551	3,5-dimethoxy-4-((3,4,5-trihydroxy-6-((sulfooxy)methyl)tetrahydro-2H-pyran-2-yl)oxy)benzoic acid	3,5-dimethoxy-4-((3,4,5-trihydroxy-6-((sulfooxy)methyl)tetrahydro-2H-pyran-2-yl)oxy)benzoic acid	Phenolic acids	酚酸类	Phenolic acids	酚酸类	C15H20O13S	439.05	241.01	440.062	[M-H]-	3	-	-	382599	-
Wacyn06568	9,10-Dihydro-10-(4-hydroxyphenyl)-pyrano[2,3-h]epicatechin-8-one gallate	9,10-二氢-10-(4-羟基苯基)-吡喃并[2,3-h]表儿茶素-8-酮没食子酸酯	Tannins	鞣质	Proanthocyanidins	原花青素	C31H24O12	587.12	435.11	588.127	[M-H]-	1	-	-	382400	-
Lmmn003822	(4β,10E)-6α,15-Dihydroxy-8β-(angeloyloxy)-14-oxogermacra-1(10),11(13)-diene-12-oic acid-12,6-lactone	(4β,10E)-6α,15-二羟基-8β-(当归酰氧基)-14-氧代吉玛烷-1(10),11(13)-二烯-12-羧酸-12,6-内酯	Terpenoids	萜类	Sesquiterpenoids	倍半萜	C20H26O6	361.16	165.05	362.173	[M-H]-	1	-	-	379048	-
Zmdn005268	Laccaic acid D	虫漆酸 D	Quinones	醌类	Anthraquinone	蒽醌	C16H10O7	313.03	269.05	314.043	[M-H]-	3	18499-84-8	-	378868	-
Lmmn004685	Nectandrin B	甘密树皮素 B	Lignans and Coumarins	木脂素和香豆素	Lignans	木脂素	C20H24O5	343.16	328.13	344.162	[M-H]-	3	74683-16-2	-	376740	-
MWStz387	Kaempferol-3-O-sambubioside*	山柰酚-3-O-桑布双糖苷*	Flavonoids	黄酮	Flavonols	黄酮醇	C26H28O15	581.15	287.06	580.143	[M+H]+	2	27661-51-4	-	375396	-
PDN058336	[(2z)-4-[(2z)-5-butyl-5-methylfuran-2-ylidene]-3,5-dioxooxolan-2-ylidene]acetic acid	[(2z)-4-[(2z)-5-丁基-5-甲基呋喃-2-亚甲基]-3,5-二氧杂环戊烷-2-亚甲基]乙酸	Others	其它类	Others	其它	C15H16O6	291.09	273.04	292.095	[M-H]-	3	-	-	373414	-
WapTKC067285	6,7-Dihydroxy-7-(3-Hydroxyprop-1-En-2-Yl)-1,8A-Dimethyl-6,8-Dihydro-1H-Naphthalen-2-one*	6,7-Dihydroxy-7-(3-Hydroxyprop-1-En-2-Yl)-1,8A-Dimethyl-6,8-Dihydro-1H-Naphthalen-2-one*	Terpenoids	萜类	Sesquiterpenoids	倍半萜	C15H20O4	265.14	119.09	264.136	[M+H]+	1	-	-	371502	-
pma3724	1-O-Feruloylquinic acid	1-O-阿魏酰奎宁酸	Phenolic acids	酚酸类	Phenolic acids	酚酸类	C17H20O9	369.12	177.05	368.111	[M+H]+	3	-	-	370681	-
Zbsp004714	Apigenin-7-O-(2''-glucosyl)arabinoside*	芹菜素-7-O-(2''-葡萄糖基)阿拉伯糖苷*	Flavonoids	黄酮	Flavones	黄酮	C26H28O14	565.16	271.06	564.148	[M+H]+	2	-	-	367795	-
Lazn001439	(3R,4S,5S,6R)-2-[9-[(2R,3R,4S,5R)-3,4-dihydroxy-5-(hydroxymethyl)oxolan-2-yl]-6-iminopurin-3-yl]-6-(hydroxymethyl)oxane-3,4,5-triol	(3R,4S,5S,6R)-2-[9-[(2R,3R,4S,5R)-3,4-dihydroxy-5-(hydroxymethyl)oxolan-2-yl]-6-iminopurin-3-yl]-6-(hydroxymethyl)oxane-3,4,5-triol	Alkaloids	生物碱	Alkaloids	生物碱	C16H23N5O9	430.16	298.11	429.15	[M+H]+	3	-	-	366770	-
Lssp210086	Balanophonin B	巴拉松素 B	Lignans and Coumarins	木脂素和香豆素	Lignans	木脂素	C20H20O7	373.13	137.06	372.121	[M+H]+	3	92216-41-6	-	366645	-
Lakp003115	5-O-β-D-Glucopyranosyl-3-hydrobenzo(b)fu-ran-2-one	5-氧-β-D-吡喃葡萄糖基-3-羟基苯并(b)呋喃-2-酮	Others	其它类	Lactones	内酯类化合物	C14H16O8	313.09	151.04	312.084	[M+H]+	2	-	-	365987	-
PDN000010	(-)-2-(E)-caffeoyl-D-glyceric acid	(-)-2-(E)-咖啡酰-D-甘油酸	Others	其它类	Others	其它	C12H12O7	267.05	135.04	268.058	[M-H]-	3	-	-	363197	-
Lmgp004731	Genistein-7-O-galactoside*	染料木素-7-O-半乳糖苷*	Flavonoids	黄酮	Isoflavones	异黄酮	C21H20O10	433.11	271.06	432.106	[M+H]+	3	-	-	362367	-
WapTKC159960	5-(Hydroxymethyl)-2,2-Dimethyl-3-Methylidenebicyclo[2.2.1]Heptane-1-Carbaldehyde*	5-(Hydroxymethyl)-2,2-Dimethyl-3-Methylidenebicyclo[2.2.1]Heptane-1-Carbaldehyde*	Terpenoids	萜类	Monoterpenoids	倍萜	C12H18O2	195.14	81.07	194.131	[M+H]+	1	-	-	361260	-
MWSHY0010	Troxerutin	曲克芦丁(维生素 P4)	Flavonoids	黄酮	Flavonols	黄酮醇	C33H42O19	743.24	435.14	742.232	[M+H]+	3	7085-55-4	-	360866	-
mws1076	Scoparone	滨蒿内酯	Lignans and Coumarins	木脂素和香豆素	Coumarins	香豆素	C11H10O4	207.07	151.08	206.058	[M+H]+	1	120-08-1	C09311	360698	ko00999
Zbsp003376	Isoshinanolone	异柿萘醇酮	Quinones	醌类	Quinones	醌类	C11H12O3	193.09	147.08	192.079	[M+H]+	2	39626-91-0	C12343	360505	-
PDP002406	Luteolin 7-xyloside*	木犀草素 7-木糖苷*	Flavonoids	黄酮	Flavones	黄酮	C20H18O10	419.1	287.06	418.09	[M+H]+	1	-	-	359702	-
pme0321	Kaempferol-7-O-rhamnoside	山柰酚-7-O-鼠李糖苷	Flavonoids	黄酮	Flavonols	黄酮醇	C21H20O10	431.1	285.04	432.106	[M-H]-	2	20196-89-8	-	359297	-
MWSslk106	Phenethylamine	2-苯乙胺	Alkaloids	生物碱	Benzylphenylethylamine alkaloids	苄基苯乙胺类生物碱	C8H11N	122.1	105.07	121.089	[M+H]+	3	156-28-5	C05332	356048	ko00360,ko01100
CYp005500	3-Cinnamoylquinic acid	3-肉桂酰奎宁酸	Phenolic acids	酚酸类	Phenolic acids	酚酸类	C16H18O7	323.113	131.05	322.105	[M+H]+	1	-	-	355657	-
Wasdp07799	5-hydroxy-1,4a-dimethyl-3,4,5,6,7,8-hexahydronaphthalen-2-one*	5-羟基-1,4a-二甲基-3,4,5,6,7,8-六氢萘-2-酮*	Terpenoids	萜类	Monoterpenoids	倍萜	C12H18O2	195.14	81.07	194.131	[M+H]+	1	-	-	355455	-
Zbzp003832	Isovitexin-8-O-xyloside	异牡荆素-8-O-木糖苷	Flavonoids	黄酮	Flavones	黄酮	C26H28O14	565.15	313.07	564.148	[M+H]+	2	-	-	353824	-
Wasn005922	Demethylgeranyl 6-O-xylopyranosyl-glucopyranoside	去甲基香叶基 6-O-吡喃木糖基-吡喃葡萄糖苷	Others	其它类	Others	其它	C20H34O10	433.21	301.17	434.215	[M-H]-	3	-	-	353712	-
Wayn007840	3,3',4-Trimethylellagic acid 4'-sulfate	3,3',4-三甲基鞣花酸 4'-磺酸基	Tannins	鞣质	Tannin	鞣质	C17H12O11S	423	343.05	424.01	[M-H]-	2	-	-	352639	-
CYn004219	5-O-Feruloylquinic acid	5-O-阿魏酰奎尼酸	Phenolic acids	酚酸类	Phenolic acids	酚酸类	C17H20O9	367.103	173.045	368.111	[2M-H]-	3	-	-	351988	-
pme1439	4-Coumarate	对香豆酸	Phenolic acids	酚酸类	Phenolic acids	酚酸类	C9H8O3	165.05	119.05	164.047	[M+H]+	3	501-98-4	C00811	350833	ko00130,ko00350,ko00940,ko00950,ko01100,ko01110
Rdp05901	[2-[2-(3,4-dihydroxyphenyl)-5,7-dihydroxy-4-oxochromen-3-yl]oxy-4,5-dihydroxy-6-(hydroxymethyl)oxan-3-yl] 3-(3-hydroxyphenyl)prop-2-enoate*	[2-[2-(3,4-dihydroxyphenyl)-5,7-dihydroxy-4-oxochromen-3-yl]oxy-4,5-dihydroxy-6-(hydroxymethyl)oxan-3-yl] 3-(3-hydroxyphenyl)prop-2-enoate*	Flavonoids	黄酮	Flavonols	黄酮醇	C30H26O14	611.14	303.05	610.132	[M+H]+	1	-	-	350721	-
PDN192002	[5-(5,7-dihydroxy-4-oxochromen-2-yl)-2-methoxyphenyl]oxidanesulfonic acid	[5-(5,7-二羟基-4-氧代铬烯-2-基)-2-甲氧基苯基]氧化烷磺酸	Flavonoids	黄酮	Flavones	黄酮	C16H12O9S	379.01	299.06	380.02	[M-H]-	2	59176-63-5	-	350107	-
Rln001813	2-(3-Hydroxyphenyl)ethanol 1'-glucoside	2-（3-羟基苯基）乙醇 1'-葡萄糖苷	Others	其它类	Others	其它	C14H20O7	299.11	59.01	300.121	[M-H]-	3	-	-	349855	-
Walbn05212	4-[(2R,3R)-3-[(3,4-dimethoxyphenyl)methyl]-4-hydroxy-2-(hydroxymethyl)butyl]benzene-1,2-diol	4-[(2R,3R)-3-[(3,4-二甲氧基苯基)甲基]-4-羟基-2-(羟甲基)丁基]苯-1,2-二醇	Lignans and Coumarins	木脂素和香豆素	Lignans	木脂素	C20H26O6	361.17	165.06	362.173	[M-H]-	1	-	-	349690	-
Wasdp02778	Isoorientin 2''-O-glucoside*	异荭草苷 2''-O-葡萄糖苷*	Flavonoids	黄酮	Flavones	黄酮	C27H30O16	611.16	449.11	610.153	[M+H]+	1	55196-48-0	-	348791	-
MWSslk002	Sophoricoside*	槐角苷*	Flavonoids	黄酮	Isoflavones	异黄酮	C21H20O10	433.11	271.06	432.106	[M+H]+	3	152-95-4	-	344788	-
Yalp006043	2-((3,16-dihydroxy-17-(1-hydroxyethyl)-10,13-dimethyl-2,3,4,5,8,9,10,11,12,13,14,15,16,17-tetradecahydro-1H-cyclopenta[a]phenanthren-2-yl)oxy)-6-(((3,4,5-trihydroxy-6-methyltetrahydro-2H-pyran-2-yl)oxy)methyl)tetrahydro-2H-pyran-3,4,5-triol	2-((3,16-dihydroxy-17-(1-hydroxyethyl)-10,13-dimethyl-2,3,4,5,8,9,10,11,12,13,14,15,16,17-tetradecahydro-1H-cyclopenta[a]phenanthren-2-yl)oxy)-6-(((3,4,5-trihydroxy-6-methyltetrahydro-2H-pyran-2-yl)oxy)methyl)tetrahydro-2H-pyran-3,4,5-triol	Terpenoids	萜类	Triterpene	三萜	C33H54O13	659.36	335.26	658.356	[M+H]+	3	-	-	344445	-
Lmjp003231	Patuletin-3-O-glucoside	万寿菊素-3-O-葡萄糖苷	Flavonoids	黄酮	Flavonols	黄酮醇	C22H22O13	495.11	333.07	494.106	[M+H]+	3	-	-	342955	-
Wbmp003419	Dihydrovomifoliol-O-β-D-glucoside*	二氢催吐萝芙木醇-O-β-D-葡萄糖苷*	Terpenoids	萜类	Sesquiterpenoids	倍半萜	C19H32O8	389.22	209.15	388.21	[M+H]+	1	-	-	342303	-
PD0902743	3-methyl-5-(2,6,6-trimethyl-4-oxocyclohex-2-en-1-yl)pentanoic acid	Pestabacillin B	Terpenoids	萜类	Sesquiterpenoids	倍半萜	C15H24O3	253.18	119.09	252.173	[M+H]+	1	-	-	339718	-
Lhhp102402	6-O-Acetyl-3-O-(4-O-malonyl)-xylosylcycloastragenol	6-O-乙酰基-3-O-(4-O-丙二酰基)木糖基环黄芪醇	Terpenoids	萜类	Triterpene Saponin	三萜皂苷	C40H62O13	751.42	437.19	750.419	[M+H]+	1	-	-	337438	-
Lmhn001580	Sinapoyltartaric acid	芥子酰酒石酸	Phenolic acids	酚酸类	Phenolic acids	酚酸类	C15H16O10	355.07	223.06	356.074	[M-H]-	1	-	-	336937	-
Zmtp102903	Kaempferol-3-O-arabinoside (Juglanin)*	山柰酚-3-O-阿拉伯糖苷 (胡桃苷)*	Flavonoids	黄酮	Flavonols	黄酮醇	C20H18O10	419.1	287.06	418.09	[M+H]+	1	5041-67-8	-	336144	-
PDP215788	1-(4-hydroxy-3-methoxyphenyl)dec-7-en-3-one	1-（4-羟基-3-甲氧基苯基）癸-7-烯-3-酮	Others	其它类	Others	其它	C17H24O3	277.18	137.06	276.173	[M+H]+	1	-	-	334742	-
MWSHY0199	Quercetin-3-O-(6''-O-galloyl)galactoside	槲皮素-3-O-(6''-O-没食子酰)半乳糖苷	Flavonoids	黄酮	Flavonols	黄酮醇	C28H24O16	617.11	303.05	616.106	[M+H]+	3	53171-28-1	-	333343	-
Wcfp007836	Tetradecyldiethanolamine	十四烷基二乙醇胺	Alkaloids	生物碱	Alkaloids	生物碱	C18H39NO2	302.3	88.08	301.298	[M+H]+	2	18924-66-8	-	333211	-
Ladp004020	tenuiflorin C glucoside	细花含羞草素C 葡萄糖苷	Others	其它类	Chromone	色酮类	C22H22O12	479.12	317.06	478.111	[M+H]+	1	-	-	332351	-
Lazn003443	Orientin-2''-O-rhamnoside*	荭草素-2''-O-鼠李糖苷*	Flavonoids	黄酮	Flavones	黄酮	C27H30O15	595.16	449.11	594.159	[M+H]+	3	-	-	331467	-
mws1422	(-)-Epiafzelechin*	表阿夫儿茶精*	Flavonoids	黄酮	Flavanols	黄烷醇类	C15H14O5	275.09	107.05	274.084	[M+H]+	1	24808-04-6	C12128	329539	ko00941,ko01110
WaXYp00785	N-(2-Hydroxy-5-methylphenyl)acetamide	N-(2-羟基-5-甲基苯基)乙酰胺	Alkaloids	生物碱	Alkaloids	生物碱	C9H11O2N	166.09	107.05	165.078	[M+H]+	3	6375-17-3	-	329424	-
Lmzn006169	3,19-Dihydroxyurs-12-en-28-oic acid (Pomolic acid)	3,19-二羟基熊果-12-烯-28-酸 (坡模酸)	Terpenoids	萜类	Triterpene	三萜	C30H48O4	471.35	471.35	472.355	[M-H]-	2	13849-91-7	-	327777	-
Lasp006411	5'-Demethylaquillochin	5'-去甲基沉香木质素	Lignans and Coumarins	木脂素和香豆素	Lignans	木脂素	C20H18O8	387.11	191.07	386.1	[M+H]+	3	305364-91-4	-	327211	-
mad1424	Ditartaroyl-hydroxycoumarin	二酒石酰-羟基香豆素	Lignans and Coumarins	木脂素和香豆素	Coumarins	香豆素	C17H14O13	427.05	295.05	426.043	[M+H]+	3	-	-	326472	-
Zbzp003056	Isoorientin-7-O-glucoside*	异荭草素-7-O-葡萄糖苷*	Flavonoids	黄酮	Flavones	黄酮	C27H30O16	611.17	449.11	610.153	[M+H]+	1	-	-	326141	-
mws0458	4-Hydroxy-3-methoxy-benzaldehyde	香草醛; 4-羟基-3-甲氧基苯甲醛	Others	其它类	Aldehyde compounds	醛类化合物	C8H8O3	151.04	136.02	152.047	[M-H]-	3	121-33-5	C00755	325733	ko00996,ko01100,ko01110
WapTKC011708	8,10,13(15),18-Lobatetraene-16,17-diol	8,10,13(15),18-Lobatetraene-16,17-diol	Terpenoids	萜类	Ditepenoids	二萜	C20H32O2	305.25	93.07	304.24	[M+H]+	1	-	-	325412	-
Hahn002084	6'-O-caffeoylcatalpol*	6'-O-咖啡酰梓醇*	Terpenoids	萜类	Monoterpenoids	倍萜	C24H28O13	523.15	161.03	524.153	[M-H]-	2	-	-	325260	-
PDN000976	carboxydihydroxycoumarin	羧基二羟基香豆素	Others	其它类	Others	其它	C10H6O6	221.01	177.02	222.016	[M-H]-	3	-	-	324760	-
MWS0434	Dehydroepiandrosterone	去氧异雄甾酮	Steroids	甾体	Steroid	甾体	C19H28O2	287.2	269.21	288.209	[M-H]-	3	53-43-0	C01227	323633	ko01100
WapTKC124303	3-O-Acetyl-9,11-Dehydro-β-Boswellic Acid	3-O-Acetyl-9,11-Dehydro-β-Boswellic Acid	Terpenoids	萜类	Triterpene	三萜	C32H48O4	497.36	437.34	496.355	[M+H]+	1	122651-20-1	-	323067	-
Zbjn003700	Epicatechin-3-(3''-O-methyl)gallate	表儿茶素-3-(3''-O-甲基)没食子酸酯	Flavonoids	黄酮	Flavanols	黄烷醇类	C23H20O10	455.1	289.07	456.106	[M-H]-	1	83104-86-3	-	322656	-
Lazn006735	Erythro-Guaiacylglycerol-β-O-4'-dehydrodisinapyl Ether	赤式-愈创木基甘油-β-O-4'-脱氢二芥子酰醚	Lignans and Coumarins	木脂素和香豆素	Lignans	木脂素	C31H36O11	583.22	535.2	584.226	[M-H]-	2	613684-55-2	-	321128	-
MWSmce041	Butylphthalide	丁基苯酞	Others	其它类	Lactones	内酯类化合物	C12H14O2	191.1	145.1	190.099	[M+H]+	3	6066-49-5	C17854	319562	-
Wmkp002590	5,7-Dihydroxy-4-methoxyflavone-3-O-xylose-(1-6)-glucose	5,7-二羟基-4-甲氧基黄酮-3-O-木糖-(1-6)-葡萄糖	Flavonoids	黄酮	Flavones	黄酮	C27H30O15	595.186	127.039	594.159	[M+H]+	3	-	-	319229	-
Wbsp000107	2-[(5s)-5-hydroxyhexa-1,3-dien-1-yl]-5-methoxy-4-[(3r)-3-methoxybutanoyl]-2-methylfuran-3-one	2-[(5s)-5-羟基六-1,3-二烯-1-基]-5-甲氧基-4-[(3r)-3-甲氧基丁酰基]-2-甲基呋喃-3-酮	Others	其它类	Ketone compounds	酮类化合物	C17H24O6	325.16	191.29	324.157	[M+H]+	3	-	-	317033	-
pme2362	(S)-Mandelate	扁桃酸	Phenolic acids	酚酸类	Phenolic acids	酚酸类	C8H8O3	151.04	107.05	152.047	[M-H]-	3	90-64-2	C01984	315375	-
Wacyp07030	4-Cinnamoyl-5-p-Coumaroylquinic acid	4-肉桂酰-5-对香豆酰奎宁酸	Phenolic acids	酚酸类	Phenolic acids	酚酸类	C25H24O9	469.15	147.04	468.142	[M+H]+	3	-	-	315142	-
mws0014	Ferulate*	阿魏酸*	Phenolic acids	酚酸类	Phenolic acids	酚酸类	C10H10O4	193.05	134.04	194.058	[M-H]-	3	537-98-4	C01494	314494	ko00940,ko00996,ko01100,ko01110
mws0913	Kaempferol-3-O-galactoside*	山柰酚-3-O-半乳糖苷(三叶豆苷)*	Flavonoids	黄酮	Flavonols	黄酮醇	C21H20O11	447.09	285.04	448.101	[M-H]-	1	23627-87-4	C12626	312889	ko00944,ko01110
Smcp001137	naphthisoxazol A	naphthisoxazol A	Alkaloids	生物碱	Alkaloids	生物碱	C11H9NO2	188.07	118.06	187.063	[M+H]+	3	-	-	312260	-
Smpn009074	2,3,19,23-Tetrahydroxyurs-12-en-28-oic acid	2,3,19,23-四羟基熊果-12-烯-28-酸	Terpenoids	萜类	Triterpene	三萜	C30H48O6	503.34	503.34	504.345	[M-H]-	2	-	-	311793	-
Qahp007065	Periseoside E*	杠柳苷 E*	Steroids	甾体	Steroidal saponins	甾体皂苷	C33H54O13	659.37	335.26	658.356	[M+H]+	3	-	-	308575	-
WapTKC211961	(2R,3S)-2,3-dihydroxy-2,3-dihydro-p-cumate	(2R,3S)-2,3-dihydroxy-2,3-dihydro-p-cumate	Terpenoids	萜类	Monoterpenoids	倍萜	C10H14O4	199.1	135.08	198.089	[M+H]+	1	-	-	308166	-
Zahp013600	Octadec-2-enamide	十八碳-2-烯酰胺	Alkaloids	生物碱	Alkaloids	生物碱	C18H35NO	282.28	69.07	281.272	[M+H]+	1	-	-	307576	-
Waptn03150	Benzyl alcohol xylopyranosyl-(1-6)-glucopyranoside*	苄醇 木糖基葡萄糖苷*	Others	其它类	Alcohol compounds	醇类化合物	C18H26O10	461.16	269.1	402.153	[M+CH3COO]-	1	-	-	306142	-
pmn001407	2,3,16,21-Tetrahydroxyolean-12-en-28-oic acid (Platycogenic acid C)	2,3,16,21-四羟基齐墩果-12-烯-28-酸 (桔梗酸 C)	Terpenoids	萜类	Triterpene	三萜	C30H48O6	503.34	279.16	504.345	[M-H]-	3	26121-81-3	-	304553	-
CYn006299	Epicatechin Tetramethyl Ether 3-Methylsulfate	表儿茶素 四甲基酯 3-甲基硫酸酯	Flavonoids	黄酮	Flavanols	黄烷醇类	C20H24O9S	439.105	409.097	440.114	[M-H]-	2	-	-	303614	-
PDP158143	(-)-Epicatechin-(4beta-8)-(+)-gallocatechin	(-)-表儿茶素-(4β-8)-(+)-没食子儿茶素	Flavonoids	黄酮	Flavones	黄酮	C30H26O13	595.14	127.04	594.137	[M+H]+	2	201357-24-6	-	303554	-
Zmxp004471	Thunberginol B	Thunberginol B	Lignans and Coumarins	木脂素和香豆素	Coumarins	香豆素	C15H10O6	287.06	153.02	286.048	[M+H]+	3	147666-81-7	-	301500	-
Rfn01821	1-aminobenzocyclobutene	1-氨基苯并环丁烯	Alkaloids	生物碱	Alkaloids	生物碱	C8H9N	120.08	103.05	119.073	[M+H]+	1	61599-85-7	-	301233	-
Wasn004683	Protocatechuic acid 1-O-(Glucosylvanilloyl)	原儿茶酸 1-O-(葡萄糖基香草酰)	Phenolic acids	酚酸类	Phenolic acids	酚酸类	C21H22O12	465.1	303.05	466.111	[M-H]-	3	-	-	300138	-
Lmqp002761	Alnusonol	赤杨醇	Others	其它类	Others	其它	C19H20O4	313.14	151.08	312.136	[M+H]+	3	52330-12-8	-	299653	-
pme0282	Phthalate	邻苯二甲酸	Phenolic acids	酚酸类	Phenolic acids	酚酸类	C8H6O4	165.02	77.04	166.027	[M-H]-	1	88-99-3	C01606	299328	ko01100,ko02010
WapTKC006782	Norflickinflimiod F	Norflickinflimiod F	Terpenoids	萜类	Ditepenoids	二萜	C18H26O3	291.2	145.1	290.188	[M+H]+	2	1660144-11-5	-	298862	-
Lskp211426	DihydroStigmast-4-ene-3,6-dione	二氢豆甾烷-4-烯-3,6-二酮	Steroids	甾体	Steroid	甾体	C29H48O2	429.37	165.09	428.365	[M+H]+	2	-	-	298335	-
Lmrgn03385	Dihydrophaseic acid	二氢红花菜豆酸	Terpenoids	萜类	Sesquiterpenoids	倍半萜	C15H22O5	281.14	237.15	282.147	[M-H]-	3	41756-77-8	C15971	297974	ko00906
Wcdp010846	Cholesteryl Acetate	胆固醇醋酸酯	Others	其它类	Others	其它	C29H48O2	429.37	165.09	428.365	[M+H]+	1	604-35-3	-	297260	-
Sadp000763	2-amino-5-[(C-hydroxycarbonimidoyl)amino]pentanimidic acid	2-氨基-5-[(C-羟基碳酰亚氨基)氨基]戊脒酸	Alkaloids	生物碱	Alkaloids	生物碱	C6H14N4O2	175.12	70.07	174.112	[M+H]+	3	-	-	295724	-
Rfn04497	Penicinoline	Penicinoline	Alkaloids	生物碱	Alkaloids	生物碱	C14H10N2O3	255.08	209.07	254.069	[M+H]+	1	-	-	294029	-
WaYp005219	1-O-(p-coumaroyl) 3-Hydroxy-3-methylglutaric acid	1-O-(对香豆酰基) 3-羟基-3-甲基戊二酸	Phenolic acids	酚酸类	Phenolic acids	酚酸类	C15H16O7	309.1	147.04	308.09	[M+H]+	1	-	-	294022	-
Lmyp003934	6-Pentadecylsalicylic acid	漆树酸	Phenolic acids	酚酸类	Phenolic acids	酚酸类	C22H36O3	349.27	123.08	348.266	[M+H]+	1	16611-84-0	C10759	293292	-
PDN125274	Biochanin a 7-glucuronide	鹰嘴豆素 a 7-葡萄糖醛酸苷	Others	其它类	Others	其它	C22H20O11	459.09	325.07	460.101	[M-H]-	3	-	-	293080	-
HJAP088	26,27-Dihydroxylanosta-7,9(11),24-trien-3-one (Ganoderiol F)*	26,27-二羟基羊毛甾-7,9(11),24-三烯-3-酮 (灵芝醇 F)*	Terpenoids	萜类	Triterpene	三萜	C30H46O3	455.35	437.34	454.345	[M+H]+	1	114567-47-4	-	290751	-
Zbsp002894	Lucenin-2	木犀草素-6,8-C-二葡萄糖苷	Flavonoids	黄酮	Flavones	黄酮	C27H30O16	611.16	473.11	610.153	[M+H]+	1	29428-58-8	C10102	290590	-
MWSHY0064	Isorhamnetin-3-O-neohesperidoside*	异鼠李素-3-O-新橙皮糖苷*	Flavonoids	黄酮	Flavonols	黄酮醇	C28H32O16	625.17	317.07	624.169	[M+H]+	1	55033-90-4	-	288182	-
Zmdp006307	sanshodiol*	sanshodiol*	Lignans and Coumarins	木脂素和香豆素	Lignans	木脂素	C20H22O6	359.15	137.06	358.142	[M+H]+	1	-	-	286724	-
mws0089	Kaempferol-7-O-glucoside*	山柰酚-7-O-葡萄糖苷*	Flavonoids	黄酮	Flavonols	黄酮醇	C21H20O11	447.09	285.04	448.101	[M-H]-	1	16290-07-6	-	286407	-
Lahp002797	Methyl Orsellinate	苔色酸甲酯	Phenolic acids	酚酸类	Phenolic acids	酚酸类	C9H10O4	183.06	123.04	182.058	[M+H]+	2	3187-58-4	-	283888	-
PDN035604	8-hydroxy-4-(3-hydroxy-4-methoxyphenyl)-5,7-dimethoxychromen-2-one	8-羟基-4-(3-羟基-4-甲氧基苯基)-5,7-二甲氧基色酮-2-酮	Flavonoids	黄酮	Flavones	黄酮	C18H16O7	403.1	289.07	344.09	[M+CH3COO]-	3	126588-34-9	-	283865	-
Walp006246	8-Methoxy-6,7-Methylenedioxycoumarin	8-甲氧基-6,7-亚甲二氧基香豆素	Lignans and Coumarins	木脂素和香豆素	Coumarins	香豆素	C11H8O5	221.05	135.05	220.037	[M+H]+	3	81558-03-4	-	283444	-
PD0618145	6-Hydroxyluteolin-6-O-(2''-O-p-Coumaroyl)galactoside*	6-羟基木犀草素-6-O-(2''-O-对香豆酰基)半乳糖苷*	Flavonoids	黄酮	Flavones	黄酮	C30H26O14	611.14	303.05	610.132	[M+H]+	1	-	-	282813	-
HX1219	3-Acetoxy-18-hydroperoxy-12-oleanen-11-one	3-乙酰氧基-18-氢过氧-12-齐墩果烯-11-酮	Terpenoids	萜类	Triterpene	三萜	C32H50O5	515.37	437.34	514.366	[M+H]+	1	-	-	282526	-
mws4173	5,7-Dimethoxycoumarin (Limettin)(Citropten)	5,7-二甲氧基香豆素 (柠檬内酯)(柠檬油素)	Lignans and Coumarins	木脂素和香豆素	Coumarins	香豆素	C11H10O4	207.07	192.04	206.058	[M+H]+	1	487-06-9	-	282342	-
Lhfp110340	Eremofukinone	雅槛藍蜂斗菜酮	Terpenoids	萜类	Sesquiterpenoids	倍半萜	C15H24O	221.19	119.08	220.183	[M+H]+	2	-	-	282313	-
CYp006029	Epicatechin 3-O-p-Coumarate	表儿茶素 3-O-对香豆酸酯	Flavonoids	黄酮	Flavanols	黄烷醇类	C24H20O8	437.122	139.04	436.116	[M+H]+	1	-	-	281463	-
MWSmce331	L-Azetidine 2-carboxylic acid	L-吖啶-2-羧酸	Alkaloids	生物碱	Alkaloids	生物碱	C4H7NO2	102.05	56.05	101.048	[M+H]+	1	2133-34-8	C08267	281101	-
Lcsn000560	2,5-Furandicarboxylate	2,5-呋喃二羧酸酯; 呋喃-2,5-二羧酸酯	Others	其它类	Others	其它	C6H4O5	155	67.02	156.006	[M-H]-	3	3238-40-2	C20450	280394	-
Lskp211423	Intergristerone A-22-O-galactoside (Sileneoside C)	Intergristerone A-22-O-galactoside (Sileneoside C)	Steroids	甾体	Steroidal saponins	甾体皂苷	C33H54O13	659.36	335.26	658.356	[M+H]+	3	83207-65-2	-	280344	-
Zbkp007824	Aflatrem	Aflatrem	Alkaloids	生物碱	Alkaloids	生物碱	C32H39NO4	502.29	459.25	501.288	[M+H]+	3	70553-75-2	C20555	279470	ko01110
Yshs000050	Lupane-20(29)-en-3-on-28-oic acid*	羽扇豆烷-20(29)-烯-3-酮-28-酸*	Terpenoids	萜类	Triterpene	三萜	C30H46O3	455.35	437.35	454.345	[M+H]+	1	-	-	274980	-
pma6218	O-MethylNaringenin-8-C-arabinoside	甲基柚皮素-8-C-阿拉伯糖苷	Flavonoids	黄酮	Flavanones	二氢黄酮	C21H22O9	419.13	383.1	418.126	[M+H]+	3	-	-	274144	-
WaTKp07350	4a-methyl-4a,5,6,7-tetrahydronaphthalen-2(1H)-one	4a-甲基-4a,5,6,7-四氢萘-2(1H)-酮	Others	其它类	Ketone compounds	酮类化合物	C11H14O	163.11	79.05	162.105	[M+H]+	1	-	-	274142	-
Yyhn007343	aceroside Ⅷ	槭苷Ⅷ	Phenolic acids	酚酸类	Phenolic acids	酚酸类	C30H42O12	593.27	593.27	594.268	[M-H]-	3	-	-	273911	-
zjmp122401	Aseleposide E*	Aseleposide E*	Terpenoids	萜类	Monoterpenoids	倍萜	C19H32O8	389.22	209.15	388.21	[M+H]+	1	-	-	273761	-
Wcfp003211	1,1'-(6-hydroxy-2,3-dihydro-1H-indene-2,5-diyl)bis(ethan-1-one)	1,1'-(6-hydroxy-2,3-dihydro-1H-indene-2,5-diyl)bis(ethan-1-one)	Terpenoids	萜类	Sesquiterpenoids	倍半萜	C13H14O3	219.1	189.09	218.094	[M+H]+	3	-	-	273492	-
Wbtn004512	1,8-dihydroxy-4,5-dimethoxy-3-{[(2s,3r,4s,5s,6r)-3,4,5-trihydroxy-6-(hydroxymethyl)oxan-2-yl]oxy}xanthen-9-one	1,8-二羟基-4,5-二甲氧基-3-{[(2s,3r,4s,5s,6r)-3,4,5-三羟基-6-(羟甲基)氧基-2-基]氧基}-9-蒽酮	Flavonoids	黄酮	Other Flavonoids	其它类黄酮	C21H22O12	465.1	303.05	466.111	[M-H]-	3	-	-	272321	-
MWSHC20102	3-Hydroxy-1-(4-Hydroxy-3-Methoxyphenyl)Propan-1-One	3-羟基-1-(4-羟基-3-甲氧基苯基)丙烷-1-酮	Others	其它类	Ketone compounds	酮类化合物	C10H12O4	197.08	151.04	196.074	[M+H]+	2	2196-18-1	-	272270	-
Waptn03329	Benzyl 6-O-beta-D-apiofuranosyl-beta-D-glucoside*	苄基 6-O-芹糖基葡萄糖苷*	Others	其它类	Alcohol compounds	醇类化合物	C18H26O10	461.17	269.1	402.153	[M+CH3COO]-	1	115009-57-9	-	269522	-
Rfn01011	(2S)-2-amino-2-methylpentanoic acid	（2S）-2-氨基-2-甲基戊酸	Alkaloids	生物碱	Alkaloids	生物碱	C6H13NO2	132.1	86.1	131.095	[M+H]+	2	-	-	269163	-
PDN020772	2-(3,5-Dihydroxy-4-Methoxyphenyl)-5,7-Dihydroxy-4H-1-Benzopyran-4-One	2-(3,5-二羟基-4-甲氧基苯基)-5,7-二羟基-4H-1-苯并吡喃-4-酮	Flavonoids	黄酮	Flavones	黄酮	C16H12O7	315.05	235.06	316.058	[M-H]-	2	90745-22-5	-	267470	-
MWStz537	3-O-Feruloylquinic acid*	3-O-阿魏酰奎宁酸*	Phenolic acids	酚酸类	Phenolic acids	酚酸类	C17H20O9	367.1	193.05	368.111	[M-H]-	1	40242-06-6	-	265256	-
WapTKC176660	2-({[3,4-Dihydroxy-5-(Hydroxymethyl)Oxolan-2-Yl]Oxy}Methyl)-6-{[4-(3-Hydroxybutyl)-3,5,5-Trimethylcyclohex-3-En-1-Yl]Oxy}Oxane-3,4,5-Triol*	2-({[3,4-Dihydroxy-5-(Hydroxymethyl)Oxolan-2-Yl]Oxy}Methyl)-6-{[4-(3-Hydroxybutyl)-3,5,5-Trimethylcyclohex-3-En-1-Yl]Oxy}Oxane-3,4,5-Triol*	Terpenoids	萜类	Sesquiterpenoids	倍半萜	C24H42O11	507.28	177.16	506.273	[M+H]+	2	-	-	264122	-
Rfn0125088	Episyringaresinol*	表丁香脂素*	Lignans and Coumarins	木脂素和香豆素	Lignans	木脂素	C22H26O8	417.15	181.06	418.163	[M-H]-	1	51152-20-6	-	263604	-
MWSHY0162	Quercetin 3-O-beta-D-glucosyl-(1->2)-beta-D-glucoside	槲皮素-3-O-槐糖苷(白麻苷)	Flavonoids	黄酮	Flavonols	黄酮醇	C27H30O17	627.16	303.06	626.148	[M+H]+	3	18609-17-1	C12667	262803	ko00944,ko01110
MWStz497	Matairesinol*	罗汉松树脂醇*	Lignans and Coumarins	木脂素和香豆素	Lignans	木脂素	C20H22O6	359.15	137.06	358.142	[M+H]+	1	580-72-3	C10682	262678	ko00999,ko01100,ko01110
Lmyn006227	Galangin (3,5,7-Trihydroxyflavone)	高良姜素	Flavonoids	黄酮	Flavones	黄酮	C15H10O5	269.046	151.005	270.053	[M-H]-	1	548-83-4	C10044	261895	ko00941
pmn001716	Carthamone*	醌式红花苷*	Flavonoids	黄酮	Chalcones	查耳酮	C21H20O11	447.09	285.04	448.101	[M-H]-	1	86579-00-2	C08598	260972	-
Zbkn000765	Guanosine 3'-phosphate	鸟苷-3'-磷酸	Alkaloids	生物碱	Alkaloids	生物碱	C10H14N5O8P	362.05	211	363.058	[M-H]-	1	117-68-0	C06193	260820	ko00230,ko01100
Wayn003721	p-Coumaric acid 4-O-sulfate	对香豆酸 4-O-磺酸基	Others	其它类	Others	其它	C9H8O6S	243	163.04	244.004	[M-H]-	3	-	-	260749	-
PDN026948	1,7-dihydroxy-2-(hydroxymethyl)anthracene-9,10-dione	1,7-二羟基-2-(羟甲基)蒽醌-9,10-二酮	Quinones	醌类	Anthraquinone	蒽醌	C15H10O5	269.05	117.03	270.053	[M-H]-	2	-	-	259901	-
Sadp002898	4-Hydroxyphenylacetamide	4-Hydroxyphenylacetamide	Alkaloids	生物碱	Alkaloids	生物碱	C8H9NO2	152.07	107.05	151.063	[M+H]+	3	17194-82-0	-	258030	-
WapTKC200392	Pterocarpol	Pterocarpol	Terpenoids	萜类	Sesquiterpenoids	倍半萜	C15H26O2	239.2	135.12	238.193	[M+H]+	1	-	-	257827	-
pme0422	Isoferulic acid*	异阿魏酸*	Phenolic acids	酚酸类	Phenolic acids	酚酸类	C10H10O4	193.05	134.04	194.058	[M-H]-	3	25522-33-2	C10470	257524	-
WapTKC030262	9,10-Dihydroxy-3,11(13)-Guaiadien-12,6-olide*	9,10-Dihydroxy-3,11(13)-Guaiadien-12,6-olide*	Terpenoids	萜类	Sesquiterpenoids	倍半萜	C15H20O4	265.14	119.08	264.136	[M+H]+	1	128366-54-1	-	257237	-
MWStz135	Pseudotropine	伪托品醇	Alkaloids	生物碱	Tropan alkaloids	莨菪烷类生物碱	C8H15NO	142.12	96.09	141.115	[M+H]+	3	135-97-7	C02066	255830	ko00960,ko01110
Wasdp07327	beta-Rotunol	beta-Rotunol	Terpenoids	萜类	Sesquiterpenoids	倍半萜	C15H22O2	235.17	93.07	234.162	[M+H]+	3	24405-57-0	-	255174	-
MWStz330	Carlinoside	刺苞菊苷	Flavonoids	黄酮	Flavones	黄酮	C26H28O15	581.15	545.13	580.143	[M+H]+	1	59952-97-5	C10026	254904	-
Zjyp102902	p-menth-3-ene-1,2-diol	对薄荷烷-3-烯-1,2-二醇	Terpenoids	萜类	Monoterpenoids	倍萜	C10H18O2	171.14	81.07	170.131	[M+H]+	1	-	-	254133	-
MWStz527	Isolariciresinol	异落叶松脂素	Lignans and Coumarins	木脂素和香豆素	Lignans	木脂素	C20H24O6	359.15	344.13	360.157	[M-H]-	1	548-29-8	-	253548	-
MWSHY0029	Quercetin	槲皮素	Flavonoids	黄酮	Flavonols	黄酮醇	C15H10O7	303.05	229.05	302.043	[M+H]+	1	117-39-5	C00389	252599	ko00941,ko00944,ko01100,ko01110
mws0032	Myricetin	杨梅素	Flavonoids	黄酮	Flavonols	黄酮醇	C15H10O8	319.04	153.02	318.038	[M+H]+	1	529-44-2	C10107	252541	ko00941,ko00944,ko01110
WapTKC123663	Tricholimbrins D	Tricholimbrins D	Steroids	甾体	Steroid	甾体	C28H38O2	407.29	199.11	406.287	[M+H]+	2	-	-	252320	-
zjbp120812	Scutebarbolide C	Scutebarbolide C	Terpenoids	萜类	Ditepenoids	二萜	C22H32O8	425.22	365.19	424.21	[M+H]+	3	-	-	251367	-
pmp000579	Diosmetin-7-O-galactoside*	香叶木素-7-O-半乳糖苷*	Flavonoids	黄酮	Flavones	黄酮	C22H22O11	463.12	301.07	462.116	[M+H]+	3	-	-	250381	-
Zbyn004267	3-galloylProcyanidin B1*	3-没食子酰原花青素B1*	Tannins	鞣质	Proanthocyanidins	原花青素	C37H30O16	729.14	407.07	730.149	[M-H]-	2	-	-	250097	-
WapTKC036161	4-Hydroperoxyawabukinol	4-Hydroperoxyawabukinol	Terpenoids	萜类	Sesquiterpenoids	倍半萜	C15H24O3	253.18	81.07	252.173	[M+H]+	1	178178-20-6	-	249365	-
Lacp003991	Blumenol B Glucoside*	布卢门醇 B 葡萄糖苷*	Terpenoids	萜类	Sesquiterpenoids	倍半萜	C19H32O8	389.215	209.153	388.209	[M+H]+	1	-	-	249273	-
Zbsp003249	Orientin-6-C-arabinoside	荭草素-6-C-阿拉伯糖苷	Flavonoids	黄酮	Flavones	黄酮	C26H28O15	581.15	443.1	580.143	[M+H]+	1	-	-	248702	-
Rlp0095	(S)-4-Aminovaleric acid	（S）-4-氨基戊酸	Alkaloids	生物碱	Alkaloids	生物碱	C5H11NO2	118.09	55.05	117.079	[M+H]+	1	1558-59-4	-	247839	-
Lchp000218	(R)-3-ethyl-7-hydroxy-6-methoxyphthalide	(R)-3-乙基-7-羟基-6-甲氧基苯酞	Others	其它类	Lactones	内酯类化合物	C11H12O4	209.08	121.06	208.074	[M+H]+	3	-	-	247586	-
PDN025110	5,7,2',4'-Tetrahydroxy-5'-Methoxyisoflavone	5,7,2',4'-四羟基-5'-甲氧基异黄酮	Flavonoids	黄酮	Flavones	黄酮	C16H12O7	315.05	59.01	316.058	[M-H]-	3	67978-85-2	-	247175	-
PDN184015	[2-hydroxy-4-(3,5,7-trihydroxy-4-oxo-4H-chromen-2-yl)phenyl]oxidanesulfonic acid	[2-羟基-4-(3,5,7-三羟基-4-氧代-4H-色满-2-基)苯基]氧化磺酸	Flavonoids	黄酮	Flavones	黄酮	C15H10O10S	380.99	301.03	382	[M-H]-	3	-	-	245260	-
Wdzp007065	4α,12-dihydroxyguaian-6,10-diene	4α,12-dihydroxyguaian-6,10-diene	Terpenoids	萜类	Sesquiterpenoids	倍半萜	C15H24O2	237.18	133.1	236.178	[M+H]+	3	-	-	243718	-
Lhhp102923	(7'R,8'R)-7'8'-dihydro-7'-(5'-hydroxy-3'-methoxphenyl)-3-methoxy-8'-methyl-1-(E)-propenylbenzof-uran	(7'R,8'R)-7'8'-二氢-7'-(5'-羟基-3'-甲氧基苯基)-3-甲氧基-8'-甲基-1-(E)-丙烯基苯并呋喃	Lignans and Coumarins	木脂素和香豆素	Lignans	木脂素	C20H22O4	327.16	137.06	326.152	[M+H]+	1	-	-	242832	-
Lmnp002413	Luteolin-6-C-glucoside-7-O-rhamnoside*	木犀草素-6-C-葡萄糖苷-7-O-鼠李糖苷*	Flavonoids	黄酮	Flavones	黄酮	C27H30O15	595.17	449.11	594.159	[M+H]+	3	-	-	242742	-
Wcdp010864	Hexadecanamide	十六碳酰胺	Alkaloids	生物碱	Alkaloids	生物碱	C16H33NO	256.26	88.08	255.256	[M+H]+	1	629-54-9	-	240013	-
mws0027	Syringic acid	丁香酸	Phenolic acids	酚酸类	Phenolic acids	酚酸类	C9H10O5	197.05	123.01	198.053	[M-H]-	3	530-57-4	C10833	237133	-
Wcfp001812	3,4-Dihydroxybenzaldehyde	原儿茶醛	Others	其它类	Aldehyde compounds	醛类化合物	C7H6O3	139.04	65.04	138.032	[M+H]+	1	139-85-5	C16700	235879	ko00950
Wcdp005264	Tetradecasphinganine	十四碳二氢鞘氨醇	Others	其它类	Others	其它	C14H31NO2	246.24	88.08	245.236	[M+H]+	1	-	-	235456	-
Qmjp080408	15-Hydroxysessilifol F	15-羟基四川金粟兰醇 F	Terpenoids	萜类	Sesquiterpenoids	倍半萜	C21H34O4	351.25	259.2	350.246	[M+H]+	3	-	-	234905	-
Zahn007990	5-hydroxy-3,4-dimethyl-5-pentylfuran-2(5H)-one*	5-羟基-3,4-二甲基-5-戊基呋喃-2(5H)-酮*	Others	其它类	Lactones	内酯类化合物	C11H18O3	197.12	153.13	198.126	[M-H]-	1	-	-	234180	-
WapTKC037721	11-Hydroxy-13-Isopropyl-4(15),10(14)-Guaiadien-12,6-olide	11-Hydroxy-13-Isopropyl-4(15),10(14)-Guaiadien-12,6-olide	Terpenoids	萜类	Sesquiterpenoids	倍半萜	C18H26O3	291.19	95.05	290.188	[M+H]+	2	1472034-64-2	-	233808	-
ZbWn001978	butyl hydrogen sulfate	硫酸氢丁酯	Others	其它类	Others	其它	C4H10O4S	153.02	96.96	154.03	[M-H]-	2	-	-	232575	-
Lmmn002274	Isolariciresinol-9'-O-glucoside*	异落叶松脂素-9'-O-葡萄糖苷*	Lignans and Coumarins	木脂素和香豆素	Lignans	木脂素	C26H34O11	521.2	359.15	522.21	[M-H]-	2	63358-12-3	-	231742	-
Lmsp004301	3',5,5',7-Tetrahydroxyflavanone-7-O-glucoside*	3',5,5',7-四羟基黄烷酮-7-O-β-D-葡萄糖苷*	Flavonoids	黄酮	Flavanones	二氢黄酮	C21H22O11	451.12	289.07	450.116	[M+H]+	3	-	-	231624	-
PDN093529	4-{4-[(1E,3E)-5-hydroxydeca-1,3-dien-1-yl]cyclohexyl}butanoic acid	4-{4-[(1E,3E)-5-羟基癸-1,3-二烯-1-基]环己基}丁酸	Others	其它类	Others	其它	C20H34O3	321.24	303.23	322.251	[M-H]-	3	-	-	230504	-
PDN158363	(1alpha,3R,4alpha,5R)-3,4,5-Trihydroxy-1-[[3-(4-hydroxy-3-methoxyphenyl)-1-oxo-2-propen-1-yl]oxy]cyclohexanecarboxylic acid	(1α,3R,4α,5R)-3,4,5-三羟基-1-[[3-(4-羟基-3-甲氧基苯基)-1-氧代-2-丙烯-1-基]氧基]环己烷羧酸	Others	其它类	Others	其它	C17H20O9	367.1	173.05	368.111	[M-H]-	3	53505-93-4	-	230329	-
Qmyp101412	Septemlobin E	Septemlobin E	Terpenoids	萜类	Sesquiterpenoids	倍半萜	C18H30O4	311.22	95.08	310.214	[M+H]+	3	-	-	230273	-
mws0103	Indole-3-carboxaldehyde	吲哚-3-甲醛	Alkaloids	生物碱	Plumerane	吲哚类生物碱	C9H7NO	146.06	91.05	145.053	[M+H]+	3	487-89-8	C08493	228947	-
NK10264324	Phloroglucinol	间苯三酚	Others	其它类	Others	其它	C6H6O3	127.04	81.03	126.032	[M+H]+	3	108-73-6	C02183	227753	ko01100
Lcfp092575	4-(2,3,6-Trimethylphenyl)butan-2-ol	4-(2,3,6-三甲基苯基)丁-2-醇	Others	其它类	Alcohol compounds	醇类化合物	C13H20O	193.16	133.1	192.151	[M+H]+	2	-	-	227433	-
Wcdp005613	1,2-dihydro-1-oxo-β-carboline	1,2-dihydro-1-oxo-β-carboline	Alkaloids	生物碱	Alkaloids	生物碱	C11H8N2O	185.07	167.06	184.064	[M+H]+	3	-	-	227228	-
Wcfn003698	Procyanidin B2 3'-O-Gallate*	Procyanidin B2 3'-O-Gallate*	Tannins	鞣质	Proanthocyanidins	原花青素	C37H30O16	729.15	407.08	730.153	[M-H]-	2	-	-	225936	-
Wcfp008156	8-[3-oxo-2-[(E)-pent-2-enyl]cyclopenten-1-yl]octanoic acid	8-[3-oxo-2-[(E)-pent-2-enyl]cyclopenten-1-yl]octanoic acid	Others	其它类	Others	其它	C18H28O3	293.21	81.07	292.204	[M+H]+	3	-	-	224068	-
Zmjp003597	Ampelopsisionoside	蛇葡萄紫罗兰酮糖苷	Terpenoids	萜类	Sesquiterpenoids	倍半萜	C19H32O8	389.21	191.15	388.21	[M+H]+	3	138665-44-8	-	223517	-
Safp004078	6,8-Di-C-glucopyranosylnaringenin	6,8-二-C-吡喃糖基柚皮苷	Flavonoids	黄酮	Flavones	黄酮	C27H32O15	597.18	459.13	596.174	[M+H]+	1	-	-	222676	-
Qmkp093006	Picrasidine I*	苦木西碱 I*	Alkaloids	生物碱	Plumerane	吲哚类生物碱	C14H12N2O2	241.1	223.09	240.09	[M+H]+	3	100234-59-1	-	222210	-
HJAP120	Rhamnetin-3-O-Rutinoside*	鼠李素-3-O-芸香糖苷*	Flavonoids	黄酮	Flavonols	黄酮醇	C28H32O16	625.166	317.066	624.169	[M+H]+	1	-	-	221938	-
pmf0440	p-Methoxycinnamaldehyde	4-甲氧基肉桂醛	Others	其它类	Aldehyde compounds	醛类化合物	C10H10O2	163.08	91.05	162.068	[M+H]+	3	1963-36-6	C10475	220013	-
Lmjp101405	Murraol	九里香醇	Lignans and Coumarins	木脂素和香豆素	Coumarins	香豆素	C15H16O4	261.11	201.09	260.105	[M+H]+	3	109741-38-0	-	218867	-
PDP003725	Epigallocatechin 3-O-p-coumarate	表没食子儿茶素3-O-p-香豆酸酯	Flavonoids	黄酮	Flavanols	黄烷醇类	C24H20O9	453.12	191.03	452.111	[M+H]+	3	89013-65-0	-	218609	-
WapTKC101654	(+)-exo-5-Hydroxycamphor	(1R,4R,5R)-5-hydroxycamphor	Terpenoids	萜类	Monoterpenoids	倍萜	C10H16O2	169.12	81.07	168.115	[M+H]+	1	-	C03448	218357	-
PD0400090	6-hydroxy-1-(4-hydroxy-4-methylpentyl)-6,8a-dimethyl-decahydronaphthalen-2-one	6-hydroxy-1-(4-hydroxy-4-methylpentyl)-6,8a-dimethyl-decahydronaphthalen-2-one	Terpenoids	萜类	Ditepenoids	二萜	C18H32O3	297.24	81.07	296.235	[M+H]+	1	-	-	217863	-
MWSmce460	2-Piperidone	2-哌啶酮	Alkaloids	生物碱	Piperidine alkaloids	哌啶类生物碱	C5H9NO	100.08	56.05	99.0684	[M+H]+	1	675-20-7	-	217543	-
Lmpn007255	Patuletin	万寿菊素	Flavonoids	黄酮	Flavonols	黄酮醇	C16H12O8	331.04	316.02	332.053	[M-H]-	1	519-96-0	C10118	217515	-
PDN205853	6-hydroxy-2-(oxan-4-ylidene)-2,3-dihydro-1-benzofuran-3-one	6-羟基-2-(氧杂环[4.1.0]庚-4-亚甲基)-2,3-二氢-1-苯并呋喃-3-酮	Others	其它类	Others	其它	C13H12O4	231.07	203.07	232.074	[M-H]-	3	-	-	216777	-
pmp001004	Perlolyrine	黑麦草碱	Alkaloids	生物碱	Plumerane	吲哚类生物碱	C16H12N2O2	265.1	247.09	264.09	[M+H]+	1	29700-20-7	C09231	216665	-
mws0102	Indole-5-carboxylic acid*	吲哚-5-甲酸*	Alkaloids	生物碱	Plumerane	吲哚类生物碱	C9H7NO2	160.04	116.05	161.048	[M-H]-	3	1670-81-1	-	216174	-
Wbwp012377	Meso-dihydroguaiaretic acid	二氢愈创木脂酸	Lignans and Coumarins	木脂素和香豆素	Lignans	木脂素	C20H26O4	331.19	81.07	330.183	[M+H]+	3	66322-34-7	-	215681	-
WapTKC124133	(R)-2-((1aR,1bS,5aS,6aS)-5a-hydroxy-1b-methyl-6-methylene-3-oxo-1,1a,1b,2,3,5a,6,6a-octahydrocyclopropa[a]inden-4-yl)propanoic acid	(R)-2-((1aR,1bS,5aS,6aS)-5a-hydroxy-1b-methyl-6-methylene-3-oxo-1,1a,1b,2,3,5a,6,6a-octahydrocyclopropa[a]inden-4-yl)propanoic acid	Terpenoids	萜类	Sesquiterpenoids	倍半萜	C15H18O4	263.13	123.08	262.12	[M+H]+	2	-	-	215647	-
PD0872486	Xylariterpenoid E	Xylariterpenoid E	Terpenoids	萜类	Monoterpenoids	倍萜	C12H16O3	209.12	149.1	208.11	[M+H]+	1	-	-	215428	-
Wacyn06184	3,4-Di-O-p-Coumaroylquinic acid*	3,4-二-O-对香豆酰奎宁酸*	Phenolic acids	酚酸类	Phenolic acids	酚酸类	C25H24O10	483.13	163.04	484.137	[M-H]-	1	-	-	215138	-
PDN033289	4',6-dihydroxy-[1,1'-biphenyl]-3-carboxylic acid	4',6-二羟基-[1,1'-联苯]-3-羧酸	Others	其它类	Others	其它	C13H10O4	229.05	124.02	230.058	[M-H]-	2	-	-	214651	-
WaYn006966	Ficusesquilignan B	Ficusesquilignan B	Lignans and Coumarins	木脂素和香豆素	Lignans	木脂素	C31H36O11	583.22	195.07	584.226	[M-H]-	3	-	-	214464	-
Lmcp004436	Cyanidin 3-(6-p-caffeoyl)glucoside	矢车菊素-3-O-(6''-O-咖啡酰)葡萄糖苷	Flavonoids	黄酮	Anthocyanidins	花青素	C30H27O14+	611.14	287.06	611.139	[M]+	3	-	C16369	214295	ko00942
PD0313021	2-[(2R)-3-(3,4-dihydroxyphenyl)-2-hydroxypropyl]benzene-1,3,5-triol	2-[(2R)-3-（3,4-二羟基苯基）-2-羟丙基]苯-1,3,5-三醇	Others	其它类	Others	其它	C15H16O6	293.1	123.04	292.095	[M+H]+	2	-	-	213717	-
Lmtn004049	Abscisate	脱落酸	Terpenoids	萜类	Sesquiterpenoids	倍半萜	C15H20O4	263.13	204.12	264.136	[M-H]-	1	21293-29-8	C06082	213709	ko00906,ko01100,ko01110,ko04075
PDN208444	(2,5-dihydroxyphenyl)(oxo)acetic acid	(2,5-二羟基苯基)(氧代)乙酸酸	Others	其它类	Others	其它	C8H6O5	181.01	109.03	182.022	[M-H]-	3	-	-	213690	-
mws1212	Ferulic acid methyl ester	阿魏酸甲酯	Phenolic acids	酚酸类	Phenolic acids	酚酸类	C11H12O4	209.08	177.05	208.074	[M+H]+	3	22329-76-6	-	210360	-
Sadp007075	4,2',4',alpha-Tetrahydroxydihydrochalcone*	4,2',4',α-四羟基二氢查尔酮*	Flavonoids	黄酮	Chalcones	查耳酮	C15H14O5	275.09	107.05	274.084	[M+H]+	1	131319-67-0	-	210345	-
Zmhp002730	6-Hydroxykaempferol-6,7-O-diglucoside	6-羟基山柰酚-6,7-O-二葡萄糖苷	Flavonoids	黄酮	Flavonols	黄酮醇	C27H30O17	627.16	303.05	626.148	[M+H]+	1	-	-	209822	-
Lskp211249	epieudesmin	表桉叶明	Lignans and Coumarins	木脂素和香豆素	Lignans	木脂素	C22H26O6	387.18	137.06	386.173	[M+H]+	3	-	-	208965	-
Lcfp220714	dasyscyphinA	dasyscyphinA	Others	其它类	Others	其它	C22H36O4	365.27	347.26	364.261	[M+H]+	3	-	-	208708	-
Qmqp101733	3β-Hydroxy-15-nor14-oxo-8(17),12-labdadien-14-a	3β-Hydroxy-15-nor14-oxo-8(17),12-labdadien-14-a	Terpenoids	萜类	Sesquiterpenoids	倍半萜	C19H30O2	291.23	93.07	290.225	[M+H]+	3	-	-	208472	-
Lmcn003845	Theaflavic acid	茶黄酸	Tannins	鞣质	Tannin	鞣质	C21H16O10	427.07	289.04	428.074	[M-H]-	1	30407-93-3	-	208241	-
Lmmp003903	Kaempferol-3-O-(2''-O-acetyl)glucoside*	山柰酚-3-O-(2''-O-乙酰)葡萄糖苷*	Flavonoids	黄酮	Flavonols	黄酮醇	C23H22O12	491.12	287.05	490.111	[M+H]+	1	-	-	206500	-
mws1068	Kaempferol	山柰酚	Flavonoids	黄酮	Flavonols	黄酮醇	C15H10O6	285.04	151	286.048	[M-H]-	1	520-18-3	C05903	206086	ko00941,ko00944,ko01100,ko01110
mws0444	3-Aminosalicylic acid	3-氨基水杨酸	Phenolic acids	酚酸类	Phenolic acids	酚酸类	C7H7NO3	152.04	108.05	153.043	[M-H]-	2	570-23-0	-	204983	-
Lmyp004516	Quercetin-3-O-(2''-O-p-Coumaroyl)galactoside	槲皮素-3-O-(2''-O-对香豆酰)半乳糖苷	Flavonoids	黄酮	Flavonols	黄酮醇	C30H26O14	611.14	147.04	610.132	[M+H]+	1	-	-	204521	-
Hmqn003268	Dihydrotricetin	二氢五羟基黄酮	Flavonoids	黄酮	Flavanones	二氢黄酮	C15H12O7	303.05	151.03	304.058	[M-H]-	1	-	-	204282	-
Lagp003262	Taberpsychine	三叶山马茶碱	Alkaloids	生物碱	Piperidine alkaloids	哌啶类生物碱	C20H24N2O	309.19	222.13	308.189	[M+H]+	3	19452-84-7	-	204055	-
Lmzp002365	Hesperetin 7-O-glucoside	橙皮素-7-O-葡萄糖苷	Flavonoids	黄酮	Flavanones	二氢黄酮	C22H24O11	465.14	303.09	464.132	[M+H]+	3	31712-49-9	C16422	204000	ko00941
PDP002906	Isoswertiajaponin*	异日本獐牙菜素*	Flavonoids	黄酮	Flavones	黄酮	C22H22O11	463.12	343.08	462.116	[M+H]+	1	6980-41-2	-	203679	-
pme1292	Homogentisate*	高龙胆酸*	Phenolic acids	酚酸类	Phenolic acids	酚酸类	C8H8O4	167.03	123.05	168.042	[M-H]-	3	451-13-8	C00544	203417	ko00130,ko00350,ko01100,ko01240
PD0518632	(3S,4S,7S,9aS)-9a-methyl-4-propan-2-yl-1,2,3,4,6,7,8,9-octahydrobenzo[7]annulene-3,7-diol	(3S,4S,7S,9aS)-9a-methyl-4-propan-2-yl-1,2,3,4,6,7,8,9-octahydrobenzo[7]annulene-3,7-diol	Terpenoids	萜类	Sesquiterpenoids	倍半萜	C15H26O2	239.2	95.09	238.193	[M+H]+	1	-	-	202021	-
mws1078	Anthranilate	邻氨基苯甲酸	Phenolic acids	酚酸类	Phenolic acids	酚酸类	C7H7NO2	138.06	92.05	137.048	[M+H]+	3	118-92-3	C00108	201947	ko00380,ko00400,ko00996,ko00999,ko01100,ko01110,ko01230
Zjyp102908	Ligucyperonol	橐吾香附酮醇	Terpenoids	萜类	Sesquiterpenoids	倍半萜	C15H22O2	235.17	105.07	234.162	[M+H]+	2	105108-20-1	-	201826	-
pmp001198	6-Deoxyfagomine	6-脱氧荞麦碱	Alkaloids	生物碱	Piperidine alkaloids	哌啶类生物碱	C6H13NO2	132.1	57.03	131.095	[M+H]+	3	197449-09-5	-	201255	-
Zbsp003876	2,6-Dimethoxybenzoquinone	2,6-二甲氧基-1,4-苯醌	Quinones	醌类	Quinones	醌类	C8H8O4	169.05	123.05	168.042	[M+H]+	2	530-55-2	C10331	200727	-
Lhgp102113	1-(3',5'-Dihydroxy-4'-methoxyphenyl)-7-phenyl-3-heptanone	1-(3',5'-二羟基-4'-甲氧基苯基)-7-苯基-3-庚酮	Others	其它类	Others	其它	C20H24O3	313.18	137.06	312.173	[M+H]+	3	-	-	200639	-
WapTKC043980	Dictamnol	白鲜醇	Terpenoids	萜类	Monoterpenoids	倍萜	C12H18O	179.14	81.07	178.136	[M+H]+	2	151201-77-3	-	200326	-
ML10179289	Phenylethyl alcohol	2-苯乙醇	Others	其它类	Alcohol compounds	醇类化合物	C8H10O	105.07	77.04	122.073	[M-H2O+H]+	1	60-12-8	C05853	200159	ko00360
Lazp005998	Guaianediol	愈创木烷二醇	Terpenoids	萜类	Sesquiterpenoids	倍半萜	C15H26O2	239.2	107.09	238.193	[M+H]+	1	-	-	199898	-
Lmwp003442	Amoenin	山野豌豆苷(山柰酚-3-O-甘露糖苷)	Flavonoids	黄酮	Flavonols	黄酮醇	C21H20O11	449.11	287.06	448.101	[M+H]+	2	-	-	199883	-
pmf0291	4-Hydroxypyridine	4-羟基吡啶	Alkaloids	生物碱	Pyridine alkaloids	吡啶类生物碱	C5H5NO	96.04	68.05	95.0371	[M+H]+	3	626-64-2	-	198461	-
Lmzn006582	2-Formyl-3-hydroxy-A(1)-norlup-20(29)-en-28-oic acid (Colubrinic acid)	2-甲酰-3-羟基-A(1)-去甲基羽扇豆-20(29)-烯-28-酸 (Colubrinic acid)	Terpenoids	萜类	Triterpene	三萜	C30H46O4	469.34	469.34	470.34	[M-H]-	3	-	-	198399	-
WapTKC024562	3-Hydroxy-13-Apo-ε-Caroten-13-one	3-Hydroxy-13-Apo-ε-Caroten-13-one	Terpenoids	萜类	Sesquiterpenoids	倍半萜	C18H26O2	275.2	119.08	274.193	[M+H]+	1	761409-24-9	-	197547	-
HX1332	Roupelliol	紫金牛酚 II	Others	其它类	Others	其它	C19H30O2	291.23	93.07	290.225	[M+H]+	3	-	-	197319	-
Zmpn004713	Isoetin*	Isoetin (5,7,2',4',5'-五羟基黄酮)*	Flavonoids	黄酮	Flavones	黄酮	C15H10O7	301.04	149.03	302.043	[M-H]-	1	1621-84-7	C10079	197130	-
Wbhp008068	(1R,4aS,4bR,7R,8R,8aR,9S,10aR)-7-ethenyl-8,8a,9-trihydroxy-1,4a,7-trimethyl-2,3,4,4b,5,6,8,9,10,10a-decahydrophenanthrene-1-carboxylic acid	(1R,4aS,4bR,7R,8R,8aR,9S,10aR)-7-乙烯基-8,8a,9-三羟基-1,4a,7-三甲基-2,3,4,4b,5,6,8,9,10,10-二氢苯蒽-1-羧酸	Terpenoids	萜类	Terpene	萜类	C20H32O5	353.23	353.23	352.225	[M+H]+	3	-	-	195667	-
pmp001236	Clove chromone	丁香色原酮	Others	其它类	Chromone	色酮类	C11H10O4	207.07	121.03	206.058	[M+H]+	2	-	-	195403	-
zjbp111502	Ciwujiatone	刺五加酮	Lignans and Coumarins	木脂素和香豆素	Lignans	木脂素	C22H26O9	435.16	181.05	434.158	[M+H]+	1	-	-	194256	-
MWSHC20189	Epipinoresinol*	表松脂醇*	Lignans and Coumarins	木脂素和香豆素	Lignans	木脂素	C20H22O6	357.13	151.04	358.142	[M-H]-	3	24404-50-0	-	193266	-
pmb2977	Chrysoeriol-8-C-arabinoside-7-O-rutinoside	金圣草黄素-8-C-阿拉伯糖苷-7-O-芸香糖苷	Flavonoids	黄酮	Flavones	黄酮	C33H40O19	739.21	431.3	740.216	[M-H]-	3	-	-	193212	-
Zblp004717	3'-methoxyquercetin-3-O-L-rhamnosyl(1→2)-glucopyranoside*	3'-甲氧基-槲皮素-3-O-α-L-鼠李糖基(1→2)-β-D-葡萄糖吡喃苷*	Flavonoids	黄酮	Flavonols	黄酮醇	C28H32O16	625.17	317.07	624.169	[M+H]+	1	-	-	192982	-
CYp006607	4-Cinnamoyl-5-Caffeoylquinic acid	4-肉桂酰-5-咖啡酰奎宁酸	Phenolic acids	酚酸类	Phenolic acids	酚酸类	C25H24O10	485.144	163.04	484.137	[M+H]+	3	-	-	192635	-
Wasyqn5908	Parmentin B	Parmentin B	Phenolic acids	酚酸类	Phenolic acids	酚酸类	C20H20O11	435.09	315.07	436.101	[M-H]-	3	-	-	192518	-
Lmmn002131	3'-Methoxyorobol-7-O-glucoside	3'-甲氧基香豌豆酚-7-O-葡萄糖苷	Phenolic acids	酚酸类	Phenolic acids	酚酸类	C22H22O11	461.11	400.96	462.116	[M-H]-	3	-	-	192178	-
MWSCX010	Humula-3(12),7(13),9(E)-triene-2,6-diol	蛇麻-3(12),7(13),9(E)-三烯-2,6-二醇	Terpenoids	萜类	Sesquiterpenoids	倍半萜	C15H24O2	237.18	107.08	236.178	[M+H]+	1	-	-	192022	-
mws0028	Vanillate	香草酸	Phenolic acids	酚酸类	Phenolic acids	酚酸类	C8H8O4	167.03	108.02	168.042	[M-H]-	3	121-34-6	C06672	191885	-
Lmnp002845	Hispidulin-8-C-glucoside*	高车前素-8-C-葡萄糖苷*	Flavonoids	黄酮	Flavones	黄酮	C22H22O11	463.13	343.09	462.116	[M+H]+	1	-	-	190207	-
WaTKp10120	2,6-Dimethyl-2,5-heptadienoic acid	2,6-二甲基-2,5-庚二烯酸	Terpenoids	萜类	Monoterpenoids	倍萜	C9H14O2	155.11	67.05	154.099	[M+H]+	2	-	-	189896	-
HJN056	Sesquimarocanol B	倍半棉酚 B	Phenolic acids	酚酸类	Phenolic acids	酚酸类	C30H38O10	557.24	509.22	558.246	[M-H]-	3	-	-	189373	-
Lmbn001181	Fraxetin-7,8-di-O-glucoside	秦皮素-7,8-二-O-葡萄糖苷	Lignans and Coumarins	木脂素和香豆素	Coumarins	香豆素	C22H28O15	531.14	531.13	532.143	[M-H]-	2	-	-	188981	-
Lmjp003655	6-C-MethylKaempferol-3-glucoside*	6-甲基山柰酚-3-O-葡萄糖苷*	Flavonoids	黄酮	Flavonols	黄酮醇	C22H22O11	463.12	301.08	462.116	[M+H]+	3	-	-	188725	-
PD0571060	7,4-Di-O-methylapigenin 5-O-glucoside	7,4-二-O-甲基芹菜素5-O-葡萄糖苷	Flavonoids	黄酮	Flavones	黄酮	C23H24O10	461.14	341.1	460.137	[M+H]+	2	197018-71-6	-	188295	-
WapTKC214534	Rubochingoside G	Rubochingoside G	Terpenoids	萜类	Ditepenoids	二萜	C18H30O3	295.23	81.07	294.219	[M+H]+	1	-	-	187788	-
WapTKC026399	Bakayanolide	Bakayanolide	Terpenoids	萜类	Monoterpenoids	倍萜	C11H14O3	195.1	91.05	194.094	[M+H]+	2	467462-30-2	-	186407	-
Wcgp006109	3-(2-hydroxyethyl)-5,7-dimethoxy-4-methyl-2H-1-benzopyran-2-one	3-(2-hydroxyethyl)-5,7-dimethoxy-4-methyl-2H-1-benzopyran-2-one	Others	其它类	Others	其它	C14H16O5	265.11	173.06	264.1	[M+H]+	3	-	-	186311	-
Zbsp003605	Orientin-2''-O-(6'''-(E)-Caffeoyl)-glucopyranoside	荭草素-2''-O-(6'''-(E)-咖啡酰)-葡萄糖苷	Flavonoids	黄酮	Flavones	黄酮	C36H36O19	773.19	163.04	772.185	[M+H]+	3	-	-	185768	-
pmn001419	p-Coumaroyl-D-glucose	1-O-对香豆酰-β-D-葡萄糖	Phenolic acids	酚酸类	Phenolic acids	酚酸类	C15H18O8	325.09	163.04	326.1	[M-H]-	2	7139-64-2	C16827	185478	-
Hayp001837	arenarine A*	arenarine A*	Alkaloids	生物碱	Alkaloids	生物碱	C14H12N2O2	241.1	223.09	240.09	[M+H]+	3	-	-	185046	-
WapTKC067287	(1R,6R,7R,8Ar)-6,7-Dihydroxy-1,8A-Dimethyl-1,6,7,8-Tetrahydronaphthalen-2-one	(1R,6R,7R,8Ar)-6,7-Dihydroxy-1,8A-Dimethyl-1,6,7,8-Tetrahydronaphthalen-2-one	Terpenoids	萜类	Monoterpenoids	倍萜	C12H16O3	209.12	131.09	208.11	[M+H]+	1	-	-	184461	-
HJN094	procyanidin B4 3-O-gallate*	原花青素 B4-3-O-没食子酰*	Tannins	鞣质	Proanthocyanidins	原花青素	C37H30O16	729.15	407.07	730.153	[M-H]-	2	-	-	184255	-
mws1075	Herniarin	7-甲氧基香豆素	Lignans and Coumarins	木脂素和香豆素	Coumarins	香豆素	C10H8O3	177.05	121.06	176.047	[M+H]+	3	531-59-9	C09268	183508	-
Yaan002980	2,3-Di-O-galloyl-β-D-glucose	2,3-二-O-没食子酰-β-D-葡萄糖	Phenolic acids	酚酸类	Phenolic acids	酚酸类	C20H20O14	483.08	271.05	484.085	[M-H]-	2	-	-	181614	-
WapTKC174082	2-({[3,4-Dihydroxy-5-(Hydroxymethyl)Oxolan-2-Yl]Oxy}Methyl)-6-{[4-(3-Hydroxybut-1-En-1-Yl)-3,3,5-Trimethylcyclohexyl]Oxy}Oxane-3,4,5-Triol*	2-({[3,4-Dihydroxy-5-(Hydroxymethyl)Oxolan-2-Yl]Oxy}Methyl)-6-{[4-(3-Hydroxybut-1-En-1-Yl)-3,3,5-Trimethylcyclohexyl]Oxy}Oxane-3,4,5-Triol*	Terpenoids	萜类	Sesquiterpenoids	倍半萜	C24H42O11	507.28	177.16	506.273	[M+H]+	2	-	-	181018	-
Zblp002750	Methyl-3-(3-hydroxyphenyl)Propionate	3-(3-羟基苯基)丙酸甲酯	Phenolic acids	酚酸类	Phenolic acids	酚酸类	C10H12O3	181.09	121.06	180.079	[M+H]+	3	61389-68-2	-	180941	-
Rfp05126	Maritimetin 6-(6''-acetylglucoside)*	Maritimetin 6-(6''-acetylglucoside)*	Flavonoids	黄酮	Aurones	橙酮类	C23H22O12	491.12	287.06	490.111	[M+H]+	1	-	-	179826	-
Lmpn004676	Verminoside*	婆婆纳米诺苷; 梓醇-6-咖啡酸酯*	Terpenoids	萜类	Monoterpenoids	倍萜	C24H28O13	523.15	161.02	524.153	[M-H]-	2	50932-19-9	-	179411	-
mws0920	Tricetin	五羟黄酮	Flavonoids	黄酮	Flavones	黄酮	C15H10O7	301.04	151	302.043	[M-H]-	1	520-31-0	C10192	179313	ko00941
Salp004655	Leeaoside	Leeaoside	Terpenoids	萜类	Monoterpenoids	倍萜	C24H40O11	505.27	211.17	504.257	[M+H]+	2	-	-	178055	-
Lmcp004347	Cyanidin-3-O-(6''-O-caffeoyl-2''-O-xylosyl)glucoside	矢车菊素-3-O-(6''-O-咖啡酰-2''-O-木糖基)葡萄糖苷	Flavonoids	黄酮	Anthocyanidins	花青素	C35H35O18+	743.18	287.06	743.182	[M]+	3	-	-	177554	-
MWSmce632	Vanillin acetate	香兰素乙酸酯	Others	其它类	Aldehyde compounds	醛类化合物	C10H10O4	195.06	93.03	194.058	[M+H]+	3	881-68-5	-	177530	-
MWS20151	Apigenin*	芹菜素*	Flavonoids	黄酮	Flavones	黄酮	C15H10O5	271.06	153.02	270.053	[M+H]+	2	520-36-5	C01477	176735	ko00941,ko00943,ko00944,ko01100,ko01110
mws1383	Lumichrome	7,8-二甲基咯嗪	Alkaloids	生物碱	Alkaloids	生物碱	C12H10N4O2	243.09	145.08	242.08	[M+H]+	1	1086-80-2	C01727	176455	ko00740
Wagp004981	Limocitrin-3-O-glucoside*	柠檬黄素-3-O-葡萄糖苷*	Flavonoids	黄酮	Flavonols	黄酮醇	C23H24O13	509.13	347.08	508.122	[M+H]+	1	38836-51-0	-	176266	-
Lcfp013472	6-(hydroxymethyl)pyridin-3-ol	6-(羟甲基)吡啶-3-醇	Alkaloids	生物碱	Pyridine alkaloids	吡啶类生物碱	C6H7NO2	126.06	80.05	125.048	[M+H]+	2	40222-77-3	-	176103	-
Zbjn003801	1-O-(6'-O-feruloyl)glucoside-3-O-Caffeoyl Quinic Acid	1-O-(6'-O-阿魏酰)葡萄糖苷-3-O-咖啡酰奎尼酸	Phenolic acids	酚酸类	Phenolic acids	酚酸类	C32H36O17	691.18	353.09	692.195	[M-H]-	2	-	-	175993	-
Lcfn099640	Quercetin3-O-|A-D-(6''-p-coumaroyl)glucopyranosyl(1-2)-|A-L-rhamnopyranoside	槲皮素3-O-|A-D-(6''-对-香豆酰基)吡喃葡萄糖基(1-2)-|A-L-鼠李吡喃糖苷	Flavonoids	黄酮	Flavonols	黄酮醇	C36H36O18	755.18	609.14	756.19	[M-H]-	2	-	-	175968	-
pmb0302	2-Aminoethylphosphonate	2-氨基乙基磷酸酯	Others	其它类	Others	其它	C2H8NO3P	126.03	96.97	125.024	[M+H]+	3	2041-14-7	C03557	175941	ko00440,ko01100,ko02010
mws0005	Tryptamine	色胺	Alkaloids	生物碱	Plumerane	吲哚类生物碱	C10H12N2	161.11	144.08	160.1	[M+H]+	3	61-54-1	C00398	175610	ko00380,ko00901,ko01100,ko01110
Wacyp04090	Phenylethyl Primeveroside	苯乙基樱草苷	Others	其它类	Alcohol compounds	醇类化合物	C19H28O10	434.2	163.06	416.168	[M+NH4]+	3	-	-	175256	-
Zbsp004862	Syringetin-3-O-glucoside*	丁香亭-3-O-葡萄糖苷*	Flavonoids	黄酮	Flavonols	黄酮醇	C23H24O13	509.13	347.08	508.122	[M+H]+	1	40039-49-4	-	174896	-
Wasyqp4182	Quercetin 3-glucoside 4'-O-Methylquinate	槲皮素-3-葡萄糖苷-4'-O-甲基奎宁酸酯	Flavonoids	黄酮	Flavonols	黄酮醇	C29H32O17	653.17	303.05	652.154	[M+H]+	1	-	-	174637	-
Lmxn008846	Hydroxydihydrobovolide*	羟基二氢博伏内酯*	Others	其它类	Lactones	内酯类化合物	C11H18O3	197.12	153.13	198.126	[M-H]-	1	-	-	173944	-
Zmxn003874	7,8-Dihydro-Buddlenol B	7,8-二氢-醉鱼草醇	Lignans and Coumarins	木脂素和香豆素	Lignans	木脂素	C31H38O11	585.23	537.21	586.241	[M-H]-	2	-	-	173615	-
Lchp000221	(Z)-3-Ethylidene-7-hydroxy-6-methoxyphthalide	(Z)-3-亚乙基-7-羟基-6-甲氧基苯酞	Others	其它类	Lactones	内酯类化合物	C11H10O4	207.06	91.05	206.058	[M+H]+	3	-	-	173446	-
WapTKC087333	7-Hydroxy-8-(Hydroxymethyl)-4b,8,10a-Trimethyl-2,3,4,4a,5,6,7,8A,9,10-Decahydrophenanthren-1-one	7-Hydroxy-8-(Hydroxymethyl)-4b,8,10a-Trimethyl-2,3,4,4a,5,6,7,8A,9,10-Decahydrophenanthren-1-one	Terpenoids	萜类	Ditepenoids	二萜	C18H30O3	295.23	151.11	294.219	[M+H]+	1	-	-	173417	-
Lmhn003240	Benzoylmalic acid	苯甲酰苹果酸	Phenolic acids	酚酸类	Phenolic acids	酚酸类	C11H10O6	237.04	121.03	238.048	[M-H]-	2	22138-51-8	-	173187	-
Qmyp101101	Capsidiol	辣椒醇	Terpenoids	萜类	Sesquiterpenoids	倍半萜	C15H24O2	237.18	81.07	236.178	[M+H]+	1	37208-05-2	C09627	173028	ko00909
MWSHY0135	Isorhamnetin-3-O-rutinoside; Narcissoside; Narcissin*	异鼠李素-3-O-芸香糖苷 (水仙苷)*	Flavonoids	黄酮	Flavonols	黄酮醇	C28H32O16	625.18	317.08	624.169	[M+H]+	1	604-80-8	-	172756	-
Lmwp102713	(+)-Peusedanol	(+)-白花前胡醇(左旋白花前胡醇)	Lignans and Coumarins	木脂素和香豆素	Coumarins	香豆素	C14H16O5	265.11	173.06	264.1	[M+H]+	1	20516-23-8	-	172634	-
PD0640365	(1S,4R,6S)-4-hydroxy-3-methyl-6-(prop-1-en-2-yl)cyclohex-2-en-1-yl acetate	(1s,4r,6s)-4-羟基-3-甲基-6-（丙-1-烯-2-基）环己-2-烯-1-基乙酸酯	Terpenoids	萜类	Monoterpenoids	倍萜	C12H18O3	211.13	135.12	210.126	[M+H]+	2	-	-	171286	-
WapTKC023621	Platanionoside C	瓜木香堇苷C	Terpenoids	萜类	Sesquiterpenoids	倍半萜	C24H40O12	521.25	209.15	520.252	[M+H]+	1	232601-29-5	-	171053	-
Lmyn003971	Dihydrodehydrodiconiferyl alcohol-4-O-glucoside*	二氢脱氢双松柏醇-4-O-葡萄糖苷*	Lignans and Coumarins	木脂素和香豆素	Lignans	木脂素	C26H34O11	521.2	359.15	522.21	[M-H]-	2	-	-	170473	-
PD0771234	4-[2-(3-hydroxy-3-methylbut-1-enyl)-3,6-dimethylphenyl]-2-methylbut-3-en-2-ol	4-[2-（3-羟基-3-甲基丁-1-烯基）-3,6-二甲基苯基]-2-甲基丁-3-烯-2-醇	Terpenoids	萜类	Sesquiterpenoids	倍半萜	C18H26O2	275.2	159.12	274.193	[M+H]+	1	-	-	170299	-
ZBN0397	Epicatechin-(4β→8)-epigallocatechin	表儿茶素-(4β→8)-表没食子儿茶素	Flavonoids	黄酮	Flavanols	黄烷醇类	C30H26O13	593.13	305.07	594.137	[M-H]-	2	-	-	169253	-
pmn001523	Trigallic acid	三没食子酸	Phenolic acids	酚酸类	Phenolic acids	酚酸类	C21H14O13	473.04	169.01	474.043	[M-H]-	3	2131-66-0	-	169139	-
Lcfn005033	7-O-methylmyricetin	7-O-甲基杨梅素	Flavonoids	黄酮	Flavonols	黄酮醇	C16H12O8	331.05	316.03	332.053	[M-H]-	2	16280-27-6	-	169109	-
pme1002	Tyramine	L-酪胺	Alkaloids	生物碱	Alkaloids	生物碱	C8H11NO	138.09	103.05	137.084	[M+H]+	3	51-67-2	C00483	168248	ko00350,ko00950,ko01100,ko01110,ko01240
Safn010131	Monobutyl phthalate	邻苯二甲酸单丁酯	Phenolic acids	酚酸类	Phenolic acids	酚酸类	C12H14O4	221.08	77.04	222.089	[M-H]-	1	131-70-4	-	167156	-
Wdsp002909	6-[(7-hydroxy-2-methyl-6-oxo-3,4-dihydroisoquinolin-1-yl)methyl]-2,3-dimethoxybenzoic acid	6-[(7-羟基-2-甲基-6-氧代-3,4-二氢异喹啉-1-基)甲基]-2,3-二甲氧基苯甲酸	Alkaloids	生物碱	Isoquinoline alkaloids	异喹啉类生物碱	C20H21NO6	372.14	163.04	371.137	[M+H]+	3	-	-	166738	-
Qahp006824	Periseoside B*	杠柳苷 B*	Steroids	甾体	Steroidal saponins	甾体皂苷	C33H54O13	659.37	335.26	658.356	[M+H]+	3	-	-	166596	-
Hmtn001288	Methyl 2,4-dihydroxyphenylacetate*	2,4-二羟基苯乙酸甲酯*	Phenolic acids	酚酸类	Phenolic acids	酚酸类	C9H10O4	181.05	135.04	182.058	[M-H]-	1	67828-42-6	-	165741	-
Wmzn006263	Alkannin beta,beta-dimethylacrylate	β,β'-二甲基丙烯酰阿卡宁	Quinones	醌类	Quinones	醌类	C21H22O6	369.12	369.12	370.142	[M-H]-	2	34539-65-6	C10293	165224	-
PD0183899	4-(2-hydroxypropan-2-yl)-1,4a,6-trimethyl-2,3,4,7,8,8a-hexahydronaphthalen-1-ol	4-(2-hydroxypropan-2-yl)-1,4a,6-trimethyl-2,3,4,7,8,8a-hexahydronaphthalen-1-ol	Terpenoids	萜类	Sesquiterpenoids	倍半萜	C16H28O2	253.22	69.07	252.209	[M+H]+	1	-	-	165093	-
PDP143007	2-(methylamino)-2-(1-methylpyrazol-4-yl)acetic acid	2-(methylamino)-2-(1-methylpyrazol-4-yl)acetic acid	Alkaloids	生物碱	Alkaloids	生物碱	C7H11N3O2	170.09	124.09	169.085	[M+H]+	3	1218519-32-4	-	164977	-
Zbjp003179	Orientin-7-O-arabinoside	荭草素-7-O-阿拉伯糖苷	Flavonoids	黄酮	Flavones	黄酮	C26H28O15	581.15	449.11	580.143	[M+H]+	3	-	-	164808	-
Zbzn008048	Embelin	酸藤子酚	Quinones	醌类	Quinones	醌类	C17H26O4	293.18	221.15	294.183	[M-H]-	1	550-24-3	C10342	164176	-
pme2598	3,4-Dihydroxyphenylacetate*	3,4-二羟基苯乙酸*	Phenolic acids	酚酸类	Phenolic acids	酚酸类	C8H8O4	167.03	123.05	168.042	[M-H]-	3	102-32-9	C01161	163856	ko00350,ko01100
PD0496164	Kaempferol 3-(4''-(E)-p-coumarylrobinobioside)-7-rhamnoside	山奈酚 3-(4''-(E)-对香豆素洋槐糖苷)-7-鼠李糖苷	Flavonoids	黄酮	Flavonols	黄酮醇	C42H46O21	887.26	287.06	886.253	[M+H]+	2	-	-	163621	-
Wcgp005283	7-Ethoxy-4-hydroxy-3,4-dihydroisochromen-1-one	7-Ethoxy-4-hydroxy-3,4-dihydroisochromen-1-one	Others	其它类	Others	其它	C11H12O4	209.08	149.06	208.074	[M+H]+	3	-	-	163603	-
Lmmp002463	Sexangularetin-3-O-glucoside-7-O-rhamnoside*	3,5,7,4'-四羟基-8-甲氧基黄酮-3-O-葡萄糖苷-7-O-鼠李糖苷*	Flavonoids	黄酮	Flavonols	黄酮醇	C28H32O16	625.18	317.07	624.169	[M+H]+	1	-	-	162761	-
Zbfn001230	3'-Gallic acyl sucrose	3'-没食子酰蔗糖	Phenolic acids	酚酸类	Phenolic acids	酚酸类	C19H26O14	477.13	169.01	478.132	[M-H]-	2	-	-	162515	-
HJAP006	Syringetin-7-O-glucoside*	丁香亭-7-O-葡萄糖苷*	Flavonoids	黄酮	Flavonols	黄酮醇	C23H24O13	509.13	347.08	508.122	[M+H]+	1	-	-	162403	-
Zbpn005555	Phloretin-4'-O-glucoside (Trilobatin)*	根皮素-4'-O-葡萄糖苷*	Flavonoids	黄酮	Chalcones	查耳酮	C21H24O10	435.13	273.08	436.137	[M-H]-	3	4192-90-9	-	162317	-
mws1094	Dihydrokaempferol	香橙素 (二氢山柰酚)	Flavonoids	黄酮	Flavanonols	二氢黄酮醇	C15H12O6	287.06	259.07	288.063	[M-H]-	3	480-20-6	C00974	161513	ko00941,ko01100,ko01110
Wacyp06603	Epigallocatechin 3-O-Cinnamate	表没食子儿茶素 3-O-肉桂酸酯	Flavonoids	黄酮	Flavanols	黄烷醇类	C24H20O8	437.12	139.04	436.116	[M+H]+	2	-	-	161207	-
PDN156383	9-Hydroxyhexylitaconic acid	9-羟基己基衣康酸	Others	其它类	Others	其它	C12H20O5	243.12	225.11	244.131	[M-H]-	2	723302-29-2	-	161043	-
Wasn000410	sn-glycero-3-phospho-(1'-sn-glycerol)	sn-甘油-3-磷酸酯-(1'-sn-甘油)	Others	其它类	Others	其它	C6H15O8P	245.04	153	246.05	[M-H]-	3	-	-	160842	-
MWStz627	Pectolinarigenin	柳穿鱼黄素	Flavonoids	黄酮	Flavones	黄酮	C17H14O6	315.09	300.07	314.079	[M+H]+	1	520-12-7	C17784	160727	-
Waymn03248	4-O-Feruloylquinic acid*	4-O-阿魏酰奎宁酸*	Phenolic acids	酚酸类	Phenolic acids	酚酸类	C17H20O9	367.1	193.05	368.111	[M-H]-	1	2613-86-7	-	160681	-
PD0514160	Kaempferol 3-rhamnosyl-(1->4)(3'''-acetylrhamnosyl)(1->6)-galactoside	山奈酚 3-鼠李糖基-(1->4)(3'''-乙酰鼠李糖基)(1->6)-半乳糖苷	Flavonoids	黄酮	Flavonols	黄酮醇	C35H42O20	783.23	449.11	782.227	[M+H]+	1	-	-	157684	-
WapTKC014530	Tagalsin Q*	Tagalsin Q*	Terpenoids	萜类	Ditepenoids	二萜	C18H26O2	275.2	173.13	274.193	[M+H]+	2	1253641-44-9	-	157595	-
Wbmp006077	1,10-dimethoxy-6,6-dimethyl-2,9-di(propan-2-yloxy)-5,6,6a,7-tetrahydro-4H-dibenzo[de,g]quinolin-6-ium	1,10-二甲氧基-6,6-二甲基-2,9-二(丙-2-基氧基)-5,6,6,7-四氢-4H-二苯并[de,g]喹啉-6-铱	Alkaloids	生物碱	Alkaloids	生物碱	C26H36NO4+	427.27	427.27	426.264	[M+H]+	1	-	-	156938	-
Lssp210422	Genistein*	染料木素 (金雀异黄素)*	Flavonoids	黄酮	Isoflavones	异黄酮	C15H10O5	271.06	153.02	270.053	[M+H]+	2	446-72-0	C06563	156744	ko00943,ko01100,ko01110
MWS4301	3-Hydroxyphenylacetate*	3-羟基苯乙酸*	Phenolic acids	酚酸类	Phenolic acids	酚酸类	C8H8O3	151.04	107.05	152.047	[M-H]-	2	621-37-4	C05593	156690	ko00350,ko00360,ko01100
Rfn048602	Melilotoside	草木樨苷	Phenolic acids	酚酸类	Phenolic acids	酚酸类	C15H18O8	325.09	119.05	326.1	[M-H]-	2	618-67-7	-	156409	-
Rfn07779	Tamaridone	Tamaridone	Flavonoids	黄酮	Flavones	黄酮	C17H14O7	331.08	316.06	330.074	[M+H]+	1	-	-	155861	-
WaTKp03371	Pinocarveol	Pinocarveol	Terpenoids	萜类	Monoterpenoids	倍萜	C10H16O	153.13	107.08	152.12	[M+H]+	3	5947-36-4	-	154851	-
Waln003168	5-O-p-Coumaroyl Galactonic Acid	5-O-p-香豆酰半乳糖酸	Phenolic acids	酚酸类	Phenolic acids	酚酸类	C15H18O9	341.09	195.05	342.095	[M-H]-	1	-	-	154800	-
Zahp005541	3-(7-methoxy-2h-1,3-benzodioxol-5-yl)prop-2-enal	3-(7-甲氧基-2h-1,3-苯并二氧唑-5-基)丙-2-烯醛	Others	其它类	Others	其它	C11H10O4	207.07	163.04	206.058	[M+H]+	1	-	-	154547	-
PD0866397	3-methyl-5-(1,2,5-trimethyl-3,7,8,8a-tetrahydro-2H-naphthalen-1-yl)pentanoic acid	3-甲基-5-（1,2,5-三甲基-3,7,8,8a-四氢-2H-萘-1-基）戊酸	Terpenoids	萜类	Ditepenoids	二萜	C19H30O2	291.23	79.05	290.225	[M+H]+	1	-	-	153684	-
Rfn03634	3-Methyl-4-hydroxycinnamic acid	3-甲基-4-羟基肉桂酸	Phenolic acids	酚酸类	Phenolic acids	酚酸类	C10H10O3	179.07	133.06	178.063	[M+H]+	2	-	-	152816	-
ZBN0411	8-[2-(3,4-dihydroxyphenyl)-3,5,7-trihydroxy-3,4-dihydro-2h-1-benzopyran-4-yl]-2-(4-hydroxyphenyl)-3,4-dihydro-2h-1-benzopyran-3,5,7-triol*	8-[2-(3,4-二羟基苯基)-3,5,7-三羟基-3,4-二氢-2h-1-苯并吡喃-4-基]-2-(4-羟基苯基)-3,4-二氢-2h-1-苯并吡喃-3,5,7-三醇*	Flavonoids	黄酮	Flavanols	黄烷醇类	C30H26O11	561.14	289.07	562.148	[M-H]-	1	-	-	151835	-
Hmzp004605	Ladanetin-6-O-β-D-glucoside*	鼬瓣花亭-6-O-β-D-葡萄糖苷*	Flavonoids	黄酮	Flavones	黄酮	C22H22O11	463.13	301.08	462.116	[M+H]+	3	-	-	151670	-
WapTKC212293	15-hydroxyabietic acid	15-hydroxyabietic acid	Terpenoids	萜类	Ditepenoids	二萜	C20H30O3	319.23	149.1	318.219	[M+H]+	2	-	-	151304	-
MWSmce370	4-Hydroxyphenylacetate*	4-羟基苯乙酸*	Phenolic acids	酚酸类	Phenolic acids	酚酸类	C8H8O3	151.04	107.05	152.047	[M-H]-	2	156-38-7	C00642	151204	ko00350,ko00360,ko01100
WapTKC202684	7-Hydroxy-1-{4-Hydroxy-2,2,6-Trimethyl-7-Oxabicyclo[4.1.0]Heptan-1-Yl}-3-Methylocta-3,5-Dien-2-one	7-Hydroxy-1-{4-Hydroxy-2,2,6-Trimethyl-7-Oxabicyclo[4.1.0]Heptan-1-Yl}-3-Methylocta-3,5-Dien-2-one	Terpenoids	萜类	Ditepenoids	二萜	C18H28O4	309.21	273.18	308.199	[M+H]+	1	-	-	151106	-
PD0944799	Ieodomycin B	Ieodomycin B	Others	其它类	Others	其它	C12H18O3	211.13	133.1	210.126	[M+H]+	2	-	-	150870	-
Lmsp004721	Tamarixetin-3-O-glucoside-7-O-rhamnoside*	柽柳黄素-3-O-葡萄糖苷-7-O-鼠李糖苷*	Flavonoids	黄酮	Flavonols	黄酮醇	C28H32O16	625.18	317.07	624.169	[M+H]+	1	-	-	150782	-
MWS5206	3-(4-Hydroxyphenyl)lactate*	4-羟苯基乳酸*	Phenolic acids	酚酸类	Phenolic acids	酚酸类	C9H10O4	181.05	135.04	182.058	[M-H]-	1	306-23-0	C03672	150682	-
PDN172306	3,5-dihydroxy-4-methoxybenzaldehyde	3,5-二羟基-4-甲氧基苯甲醛	Phenolic acids	酚酸类	Phenolic acids	酚酸类	C8H8O4	167.04	124.02	168.042	[M-H]-	3	-	-	150572	-
Wafn002081	Dihydroxybenzoyl xyloside	二羟基苯甲酰木糖苷	Phenolic acids	酚酸类	Phenolic acids	酚酸类	C12H14O8	285.06	153.02	286.069	[M-H]-	3	-	-	149929	-
MWStz749	Eucomic acid	红果酸	Phenolic acids	酚酸类	Phenolic acids	酚酸类	C11H12O6	239.06	179.04	240.063	[M-H]-	1	42151-32-6	-	149043	-
MWStz572	3,4,3'-Tri-O-methylellagic acid	3,3',4-O-三甲基鞣花酸	Tannins	鞣质	Tannin	鞣质	C17H12O8	345.06	330.04	344.053	[M+H]+	1	1617-49-8	C10836	148522	-
Zbsp004086	Apigenin-6-C-glucose-8-C-rhamnoside	芹菜素-6-C-葡萄糖苷-8-C-鼠李糖苷	Flavonoids	黄酮	Flavones	黄酮	C27H30O14	579.17	423.1	578.164	[M+H]+	1	-	-	148242	-
HJN074	Procyanidin A6	原花青素 A6	Tannins	鞣质	Proanthocyanidins	原花青素	C31H28O12	591.15	289.07	592.158	[M-H]-	3	-	-	147825	-
Zbjn007174	Kaempferol-3-O-(2''-p-Coumaroyl)glucoside	山柰酚-3-O-(2''-对香豆酰)葡萄糖苷	Flavonoids	黄酮	Flavonols	黄酮醇	C30H26O13	593.13	285.04	594.137	[M-H]-	1	137018-32-7	-	147455	-
WapTKC072899	7,8A-Dihydroxy-1,4A,5,6,7,8-Hexahydronaphthalen-2-one	7,8A-Dihydroxy-1,4A,5,6,7,8-Hexahydronaphthalen-2-one	Terpenoids	萜类	Monoterpenoids	倍萜	C10H14O3	183.1	109.06	182.094	[M+H]+	2	-	-	147282	-
HJAP011	Chrysoeriol-8-C-glucoside (Scoparin)*	金圣草黄素-8-C-葡萄糖苷 (金雀花素)*	Flavonoids	黄酮	Flavones	黄酮	C22H22O11	463.11	343.08	462.116	[M+H]+	1	301-16-6	-	147184	-
Rdp03457	Myricetin 3-alpha-L-arabinofuranoside	杨梅素 3-α-L-阿拉伯呋喃糖苷	Flavonoids	黄酮	Flavonols	黄酮醇	C20H18O12	451.09	319.04	450.08	[M+H]+	2	35589-22-1	-	147126	-
Lmrn003201	Indolelactate	吲哚-3-乳酸	Alkaloids	生物碱	Plumerane	吲哚类生物碱	C11H11NO3	204.07	158.06	205.074	[M-H]-	2	1821-52-9	C02043	146713	-
PDN165297	7-hydroxy-2,3-dihydro-1-benzopyran-4-one	7-羟基-2,3-二氢-1-苯并吡喃-4-酮	Others	其它类	Others	其它	C9H8O3	223.06	163.04	164.047	[M+CH3COO]-	3	-	-	146710	-
PD0485753	16-B1-Phytoprostane	16-B1-PhytoP	Others	其它类	Others	其它	C18H28O4	309.21	273.19	308.199	[M+H]+	1	-	-	146321	-
MWSmce466	4-Hydroxyacetophenone	4-羟基苯乙酮	Others	其它类	Ketone compounds	酮类化合物	C8H8O2	135.05	92.03	136.052	[M-H]-	3	99-93-4	C10700	146246	ko01100
Lmbp000728	(S)-2-Phenyloxirane*	(S)-2-苯基环氧乙烷*	Others	其它类	Others	其它	C8H8O	121.06	77.04	120.058	[M+H]+	1	20780-54-5	C20782	146001	ko01100
WapTKC044716	12-Hydroxy-α-Cadinol	12-Hydroxy-α-Cadinol	Terpenoids	萜类	Sesquiterpenoids	倍半萜	C15H26O2	239.2	81.07	238.193	[M+H]+	1	1831900-91-4	-	145938	-
Rfn02285	9H-pyrido[3,4-b]indole-3-carboxylic acid	9H-吡啶基[3,4-b]吲哚-3-羧酸	Alkaloids	生物碱	Pyridine alkaloids	吡啶类生物碱	C12H8N2O2	213.07	167.06	212.059	[M+H]+	3	74214-63-4	-	145717	-
MWSHY0190	Diosmetin 7-O-rutinoside*	香叶木苷*	Flavonoids	黄酮	Flavones	黄酮	C28H32O15	609.18	301.08	608.174	[M+H]+	2	520-27-4	C10039	145650	-
Wasyqp2936	2-prop-2-ynylcyclohexa-2,5-diene-1,4-dione	2-丙基-2-炔基环己烷-2,5-二烯-1,4-二酮	Quinones	醌类	Quinones	醌类	C9H6O2	147.04	119.05	146.037	[M+H]+	1	-	-	145599	-
Zmhp003514	6,7,8-Tetrahydroxy-5-methoxyflavone*	6,7,8-三羟基-5-甲氧基黄酮*	Flavonoids	黄酮	Flavones	黄酮	C16H12O6	301.07	286.05	300.063	[M+H]+	2	-	-	145522	-
pmn001477	4-C-Glucose-1,3,6-trihydroxy-7-methoxyxanthone	4-C-葡萄糖-1,3,6-三羟基-7-甲氧基氧杂蒽酮	Flavonoids	黄酮	Other Flavonoids	其它类黄酮	C20H20O11	435.09	345	436.101	[M-H]-	3	-	-	144825	-
Hmpp002612	Luteolin-7-O-gentiobioside	木犀草素-7-O-龙胆双糖苷	Flavonoids	黄酮	Flavones	黄酮	C27H30O16	611.16	287.05	610.153	[M+H]+	2	-	-	144753	-
Rfn02447	2-[[2-amino-3-(4-hydroxyphenyl)propanoyl]amino]-3-methylpentanoic acid	2-[[2-氨基-3-（4-羟基苯基）丙酰基]氨基]-3-甲基戊酸	Alkaloids	生物碱	Phenolamine	酚胺	C15H22N2O4	295.16	136.07	294.158	[M+H]+	2	-	-	143877	-
Yalp002838	4-methoxy-5-hydroxymethylcoumarin	4-甲氧基-5-羟甲基香豆素	Lignans and Coumarins	木脂素和香豆素	Coumarins	香豆素	C11H10O4	207.07	91.05	206.058	[M+H]+	3	-	-	143492	-
CYn002538	3-O-(3-O-Methylgalloyl)Quinic Acid	3-O-(3-O-甲基没食子酰)奎宁酸	Phenolic acids	酚酸类	Phenolic acids	酚酸类	C15H18O10	357.083	191.057	358.09	[M-H]-	1	-	-	143130	-
MWSslk183	Coal-tar pitch	7,8-二羟基-4-苯基香豆素	Lignans and Coumarins	木脂素和香豆素	Coumarins	香豆素	C15H10O4	255.07	181.07	254.058	[M+H]+	2	842-01-3	C16451	143102	-
Cmxn006627	Maritimetin	海生菊苷	Flavonoids	黄酮	Aurones	橙酮类	C15H10O6	285.04	185.06	286.048	[M-H]-	2	576-02-3	C08720	143011	-
MWSHC2062	Ferulic β-glucoside*	阿魏酸 β-葡萄糖苷*	Phenolic acids	酚酸类	Phenolic acids	酚酸类	C16H20O9	355.1	193.05	356.111	[M-H]-	3	14364-12-6	-	142270	-
Lmwp005248	Kaempferol-3-O-(6'''-p-Coumaroyl)glucosyl-(1→2)-Glucoside-7-O-Rhamnoside	山柰酚-3-O-(6'''-对香豆酰)葡萄糖基-(1→2)-葡萄糖苷-7-O-鼠李糖苷	Flavonoids	黄酮	Flavonols	黄酮醇	C42H46O22	903.26	287.06	902.248	[M+H]+	2	-	-	142182	-
Wagp006955	3-Hydroxy-beta-ionol	3-Hydroxy-beta-ionol	Terpenoids	萜类	Monoterpenoids	倍萜	C13H22O2	211.17	135.12	210.162	[M+H]+	3	-	-	142012	-
Hmhp005160	Rehderianin I*	甘肃黄芩素 I*	Flavonoids	黄酮	Flavones	黄酮	C17H14O7	331.07	316.05	330.074	[M+H]+	2	90965-30-3	-	141827	-
Lcfp031787	2-methylisonicotinic acid	2-甲基-4-羧基吡啶	Alkaloids	生物碱	Pyridine alkaloids	吡啶类生物碱	C7H7NO2	138.05	77.04	137.048	[M+H]+	3	4021-11-8	-	141755	-
Lcsn000628	Sanguiin H5*	地榆素 H5*	Tannins	鞣质	Tannin	鞣质	C27H22O18	633.07	301	634.081	[M-H]-	1	-	-	140926	-
Sadp001226	2-(Hydroxymethyl)-3-pyridinol	2-(羟甲基)-3-吡啶醇	Alkaloids	生物碱	Alkaloids	生物碱	C6H7NO2	126.06	53.04	125.048	[M+H]+	2	-	-	140525	-
Lmdn006811	Soyasapogenol E*	3,24-二羟基齐墩果-12-烯-22-酮 (大豆皂醇 E)*	Terpenoids	萜类	Triterpene	三萜	C30H48O3	455.35	455.35	456.36	[M-H]-	2	6750-59-0	C17420	140285	-
Wmyn000214	gentisic acid 5-O-β-D-(6'-O-galloyl)-gluco-pyranoside	龙胆酸 5-O-β-D-(6'-O-没食子酰基)-吡喃葡萄糖苷	Phenolic acids	酚酸类	Phenolic acids	酚酸类	C20H20O13	467.08	423.09	468.09	[M-H]-	1	-	-	140145	-
Zmhn003297	3-O-Digalloyl quinic acid	3-O-二没食子酰奎宁酸	Phenolic acids	酚酸类	Phenolic acids	酚酸类	C21H20O14	495.08	343.07	496.085	[M-H]-	3	-	-	139532	-
Rln002157	2,6-Dihydroxy-4-[3,4,5-trihydroxy-6-(hydroxymethyl)oxan-2-yl]oxybenzoic acid	2,6-Dihydroxy-4-[3,4,5-trihydroxy-6-(hydroxymethyl)oxan-2-yl]oxybenzoic acid	Phenolic acids	酚酸类	Phenolic acids	酚酸类	C13H16O10	331.07	331.07	332.074	[M-H]-	1	-	-	139410	-
PDN088041	Genistein 7-sulfate	染料木黄酮 7-硫酸盐	Others	其它类	Others	其它	C15H10O8S	349	286.04	350.01	[M-H]-	2	-	-	139101	-
Zbsn002779	1-O-Galloyl-6-O-Luteoyl-Alpha-D-Glucose*	1-O-没食子酰基-6-0-鞣花酰基-葡萄糖*	Tannins	鞣质	Tannin	鞣质	C27H22O18	633.08	301	634.081	[M-H]-	1	-	-	138732	-
Zahp003766	Quercetin 3-O-glucoside 7-O-xyloside	槲皮素-3-O-葡萄糖-7-O-木糖苷	Flavonoids	黄酮	Flavonols	黄酮醇	C26H28O16	597.15	303.05	596.138	[M+H]+	3	-	-	138675	-
Yaan006123	2-O-(4-Hydroxybenzoyl)-6-O-(galloyl)-beta-D-glucopyranose	2-O-(4-羟基苯甲酰基)-6-O-(没食子酰基)-β-D-吡喃葡萄糖	Phenolic acids	酚酸类	Phenolic acids	酚酸类	C20H20O12	451.09	331.07	452.096	[M-H]-	1	-	-	138628	-
Wcgp002771	dryopteric acid	dryopteric acid	Others	其它类	Others	其它	C17H16O8	349.09	123.04	348.084	[M+H]+	3	-	-	138571	-
Zmhn002424	4-Methoxy-5-methylcoumarin-7-O-sulfate	4-甲氧基-5-甲基香豆素-7-O-硫酸酯	Lignans and Coumarins	木脂素和香豆素	Coumarins	香豆素	C11H10O7S	285.01	205.05	286.015	[M-H]-	3	-	-	138090	-
Rlp03368	[(2R,4R,5S,6S,7S)-5,6,12,13,14-pentahydroxy-9-oxo-3,8-dioxatricyclo[8.4.0.02,7]tetradeca-1(10),11,13-trien-4-yl]methyl 3,4,5-trihydroxybenzoate	[(2R,4R,5S,6S,7S)-5,6,12,13,14-pentahydroxy-9-oxo-3,8-dioxatricyclo[8.4.0.02,7]tetradeca-1(10),11,13-trien-4-yl]methyl 3,4,5-trihydroxybenzoate	Lignans and Coumarins	木脂素和香豆素	Coumarins	香豆素	C20H18O13	467.09	153.02	466.075	[M+H]+	2	82958-46-1	-	137971	-
Labn004865	Hydroxy isoliquiritigenin glucoside*	羟基异甘草素 葡萄糖苷*	Flavonoids	黄酮	Chalcones	查耳酮	C21H22O10	433.11	271.06	434.121	[M-H]-	3	-	-	137723	-
PDP007801	Cypellogin B	Cypellogin B	Flavonoids	黄酮	Flavonols	黄酮醇	C31H34O14	631.2	303.05	630.195	[M+H]+	1	-	-	136789	-
pmn001516	5-O-Galloylshikimic acid	5-O-没食子酰莽草酸	Phenolic acids	酚酸类	Phenolic acids	酚酸类	C14H14O9	325.06	125.02	326.064	[M-H]-	3	95719-51-0	-	136499	-
Zmxp003107	Luteolin-7,3'-di-O-glucoside	木犀草素-7,3'-O-二葡萄糖苷	Flavonoids	黄酮	Flavones	黄酮	C27H30O16	611.16	287.06	610.153	[M+H]+	3	52187-80-1	-	136364	-
PD0661721	4,5-Dihydroxy-1,2-dimethoxy-7-methylanthracene-9,10-dione	4,5-二羟基-1,2-二甲氧基-7-甲基蒽-9,10-二酮	Quinones	醌类	Anthraquinone	蒽醌	C17H14O6	315.09	300.06	314.079	[M+H]+	1	89701-79-1	-	135740	-
pmp000237	Apigenin-6-C-(2''-glucuronyl)xyloside	芹菜素-6-C-(2''-葡萄糖醛酸基)木糖苷	Flavonoids	黄酮	Flavones	黄酮	C26H26O15	579.13	283.06	578.127	[M+H]+	3	-	-	134893	-
Wcop009171	2-hydroxy-4-methyl-8-methylenedodecahydro-6a,9-methanocyclohepta[a]naphthalen-7(1H)-one*	2-hydroxy-4-methyl-8-methylenedodecahydro-6a,9-methanocyclohepta[a]naphthalen-7(1H)-one*	Terpenoids	萜类	Ditepenoids	二萜	C18H26O2	275.2	173.13	274.193	[M+H]+	2	-	-	134626	-
Zahp014087	N-(12-methyltetradecyl)propionamide	N-(12-甲基十四烷基)丙酰胺	Alkaloids	生物碱	Alkaloids	生物碱	C18H37NO	284.3	88.08	283.288	[M+H]+	2	-	-	134313	-
Zjyp102942	oxyphyllone E	oxyphyllone E	Terpenoids	萜类	Sesquiterpenoids	倍半萜	C14H20O3	237.15	131.09	236.141	[M+H]+	3	-	-	134140	-
Hmlp006939	12(13→14)Abeospirost-5,13(18)-diene-1,3,15-triol (Dracaenogenin A)	12(13→14)迁螺旋甾烷-5,13(18)-二烯-1,3,15-三醇 (龙血藤皂苷元 A)	Steroids	甾体	Steroidal saponins	甾体皂苷	C27H40O5	445.3	427.28	444.288	[M+H]+	3	-	-	133824	-
Yaan002728	(1R,3S,4S,5S)-3-((3-(((2R,3S,4R,5R,6S)-6-(5,7-dihydroxy-2-methyl-4-oxo-4H-chromen-6-yl)-3,4,5-trihydroxytetrahydro-2H-pyran-2-yl)methoxy)-3-(4-hydroxyphenyl)propanoyl)oxy)-1,4,5-trihydroxycyclohexane-1-carboxylic acid	(1R,3S,4S,5S)-3-((3-(((2R,3S,4R,5R,6S)-6-(5,7-dihydroxy-2-methyl-4-oxo-4H-chromen-6-yl)-3,4,5-trihydroxytetrahydro-2H-pyran-2-yl)methoxy)-3-(4-hydroxyphenyl)propanoyl)oxy)-1,4,5-trihydroxycyclohexane-1-carboxylic acid	Others	其它类	Others	其它	C32H36O17	691.19	353.09	692.195	[M-H]-	3	-	-	133758	-
pmn001519	Galloyl Methyl gallate	没食子酰没食子酸甲酯	Phenolic acids	酚酸类	Phenolic acids	酚酸类	C15H12O9	335.04	124	336.048	[M-H]-	3	-	-	133730	-
Wcdp004275	Lauramine oxide	月桂基二甲基氧化胺	Others	其它类	Others	其它	C14H31NO	230.25	57.07	229.241	[M+H]+	2	1643-20-5	-	133639	-
Zbkn003828	Gambiriin B2*	甘比林B2*	Flavonoids	黄酮	Flavanols	黄烷醇类	C30H26O11	561.13	289.07	562.148	[M-H]-	1	-	C17776	133407	-
Lmtn003096	Secoisolariciresinol 4-O-glucoside*	开环异落叶松脂酚-4-O-葡萄糖苷*	Lignans and Coumarins	木脂素和香豆素	Lignans	木脂素	C26H36O11	523.22	361.14	524.226	[M-H]-	2	-	-	133165	-
Zbqp000710	3-(1H-imidazol-5-yl)-2-(trimethylammonio)propanoate	3-(1H-咪唑-5-基)-2-(三甲基铵)丙酸酯	Alkaloids	生物碱	Alkaloids	生物碱	C9H15N3O2	198.12	154.13	197.116	[M+H]+	1	-	-	133056	-
Wchn006138	4,9-Dihydroxy-17-methoxy-2-oxatricyclo[13.2.2.13,7]icoSa-1(17),3,5,7(20),15,18-hexaen-10-one	4,9-Dihydroxy-17-methoxy-2-oxatricyclo[13.2.2.13,7]icoSa-1(17),3,5,7(20),15,18-hexaen-10-one	Others	其它类	Others	其它	C20H22O5	341.14	311.09	342.147	[M-H]-	3	-	-	132905	-
Zmhn002422	1-O-Feruloyl-beta-D-glucose*	1-O-阿魏酰-葡萄糖*	Phenolic acids	酚酸类	Phenolic acids	酚酸类	C16H20O9	355.1	193.05	356.111	[M-H]-	3	7196-71-6	C17759	132871	-
Waln003742	1-O-p-Coumaroyl Galactonic Acid	1-O-p-香豆酰半乳糖酸	Phenolic acids	酚酸类	Phenolic acids	酚酸类	C15H18O9	341.09	195.05	342.095	[M-H]-	1	-	-	132187	-
Lmyn003256	Isocorilagin*	异鞣云实素*	Tannins	鞣质	Tannin	鞣质	C27H22O18	633.07	301	634.081	[M-H]-	1	-	-	132126	-
ZBN0399	Epigallocatechin-(4beta->8)-epicatechin-3-O-gallate ester	表没食子儿茶素-(4β→8)-表儿茶素-3-O-没食子酸酯	Flavonoids	黄酮	Flavanols	黄烷醇类	C37H30O17	745.14	593.13	746.148	[M-H]-	1	126715-82-0	C10223	131850	-
Zmgp004060	paratensein-7-O-glucoside*	paratensein-7-O-glucoside*	Flavonoids	黄酮	Isoflavones	异黄酮	C22H22O11	463.122	301.071	462.116	[M+H]+	3	-	-	130948	-
Wagp008723	Mikanin	Mikanin	Flavonoids	黄酮	Flavonols	黄酮醇	C18H16O7	345.1	312.06	344.09	[M+H]+	3	4324-53-2	-	130685	-
WapTKC052097	21,25-Epoxy-23,24-Dihydroxycycloartan-3-one	21,25-Epoxy-23,24-Dihydroxycycloartan-3-one	Terpenoids	萜类	Triterpene	三萜	C30H48O4	473.36	437.34	472.355	[M+H]+	1	1714117-85-7	-	130648	-
MWStz566	Swertiajaponin*	日当药黄素*	Flavonoids	黄酮	Flavones	黄酮	C22H22O11	463.12	313.07	462.116	[M+H]+	1	6980-25-2	C10187	129794	-
Wasyqp0972	Hydroxystyrene*	羟基苯乙烯*	Others	其它类	Others	其它	C8H8O	121.07	77.04	120.058	[M+H]+	1	-	-	129034	-
MWSslk056	Acefylline; Theophylline-7-acetic acid	茶碱-7-乙酸	Alkaloids	生物碱	Alkaloids	生物碱	C9H10N4O4	239.08	181.07	238.07	[M+H]+	3	652-37-9	-	128673	-
Zbjp002681	1,7-bis(4-hydroxy-3-methoxyphenyl)hept-1-ene-3-ol	1,7-双(4-羟基-3-甲氧基苯基)庚-1-烯-3-醇	Others	其它类	Ketone compounds	酮类化合物	C21H26O5	359.18	137.06	358.178	[M+H]+	3	-	-	128510	-
Hmln002199	Quercetin-3-O-(6''-O-acetyl)galactoside	槲皮素-3-O-(6''-O-乙酰)半乳糖苷	Flavonoids	黄酮	Flavonols	黄酮醇	C23H22O13	505.1	300.03	506.106	[M-H]-	3	-	-	128276	-
CYp003670	N-trans-Cinnamoylputrescine*	N-反式肉桂酰基腐胺*	Alkaloids	生物碱	Phenolamine	酚胺	C13H18N2O	219.148	131.05	218.142	[M+H]+	3	-	-	128238	-
Zdcp004025	Epigallocatechin-3-O-(3-O-methyl)gallate	表没食子儿茶素-3-O-(3-O-甲基)没食子酸酯	Flavonoids	黄酮	Flavanols	黄烷醇类	C23H20O11	473.11	139.04	472.101	[M+H]+	3	83104-87-4	-	128174	-
Wcgp009045	4-[(2R,4bR,7S)-7-hydroxy-2,4b-dimethyl-2,3,4,4a,5,6,7,8,10,10a-decahydro-1H-phenanthren-1-yl]butan-2-one	4-[(2R,4bR,7S)-7-hydroxy-2,4b-dimethyl-2,3,4,4a,5,6,7,8,10,10a-decahydro-1H-phenanthren-1-yl]butan-2-one	Others	其它类	Others	其它	C20H32O2	305.25	121.1	304.24	[M+H]+	3	-	-	127519	-
PD0605207	Botryosphaerinone	Botryosphaerinone	Terpenoids	萜类	Monoterpenoids	倍萜	C12H18O3	211.13	105.07	210.126	[M+H]+	2	-	-	127513	-
Lazn003953	Erythro-Guaiacylglycerol-β-dihydroconiferyl Ether glucoside	赤式-愈创木基甘油-β-O-4'-二氢松柏醇醚葡萄糖苷	Lignans and Coumarins	木脂素和香豆素	Lignans	木脂素	C26H36O12	539.21	491.19	540.221	[M-H]-	3	-	-	127361	-
WapTKC008306	2-Hydroxy-14,15-Dinor-7-Labden-13-one	2-Hydroxy-14,15-Dinor-7-Labden-13-one	Terpenoids	萜类	Ditepenoids	二萜	C18H30O2	279.23	81.07	278.225	[M+H]+	2	-	-	127076	-
Cmsp002257	Peonidin-3-O-sambubioside	芍药花素-3-O-桑布双糖苷	Flavonoids	黄酮	Anthocyanidins	花青素	C27H31O15+	595.16	301.07	595.166	[M]+	3	-	-	126683	-
Lhjp120709	Dimethyllimettin	二甲基柠檬油素	Lignans and Coumarins	木脂素和香豆素	Coumarins	香豆素	C13H14O4	235.1	175.07	234.089	[M+H]+	2	-	-	126177	-
Sasp008620	Mono(2-ethyl-5-hydroxyhexyl) phthalate*	邻苯二甲酸单（2-乙基-5-羟基己基）酯*	Others	其它类	Others	其它	C16H22O5	295.15	149.02	294.147	[M+H]+	2	40321-99-1	-	126000	-
pme3083	Formylanthranilate	2-(甲酰氨基)苯甲酸	Phenolic acids	酚酸类	Phenolic acids	酚酸类	C8H7NO3	164.04	120.05	165.043	[M-H]-	3	3342-77-6	C05653	125120	ko00380,ko01100
WapTKC206344	(23S)-11Beta,23-Dihydroxy-8Alpha,9Beta,14Beta-Dammar-13(17)-Ene-3,24-dione	(23S)-11Beta,23-Dihydroxy-8Alpha,9Beta,14Beta-Dammar-13(17)-Ene-3,24-dione	Terpenoids	萜类	Triterpene	三萜	C30H48O4	473.36	437.34	472.355	[M+H]+	2	-	-	124425	-
Qagp003587	N-Monocinnamoylputrescine*	N-单肉桂酰基腐胺*	Alkaloids	生物碱	Phenolamine	酚胺	C13H18N2O	219.15	131.05	218.142	[M+H]+	3	-	-	124413	-
MWSHC20172	Isoscopoletin	异莨菪亭	Lignans and Coumarins	木脂素和香豆素	Coumarins	香豆素	C10H8O4	193.05	178.03	192.042	[M+H]+	3	776-86-3	C18079	124296	ko00999
MWSmce096	Nootkatone*	圆柚酮*	Terpenoids	萜类	Sesquiterpenoids	倍半萜	C15H22O	219.17	81.07	218.167	[M+H]+	3	4674-50-4	C17914	123408	-
PDN000853	5,7,8,2'-tetrahydroxyflavone-7-O-glucoside	5,7,8,2'-四羟基黄酮-7-O-葡萄糖苷	Others	其它类	Others	其它	C21H20O11	447.09	289.07	448.101	[M-H]-	3	-	-	123145	-
Hmcp002187	Limocitrin-3-O-galactoside*	柠檬素-3-O-半乳糖苷*	Flavonoids	黄酮	Flavonols	黄酮醇	C23H24O13	509.13	347.07	508.122	[M+H]+	1	-	-	122859	-
Hmln008119	Robinlin	Robinlin	Terpenoids	萜类	Monoterpenoids	倍萜	C11H18O3	197.12	153.12	198.126	[M-H]-	3	-	-	122769	-
mws1074	7,8-Dihydroxycoumarin	瑞香素	Lignans and Coumarins	木脂素和香豆素	Coumarins	香豆素	C9H6O4	177.02	121.03	178.027	[M-H]-	1	486-35-1	C03093	122265	-
Hmqn003212	Sanguiin H4*	地榆素 H4*	Tannins	鞣质	Tannin	鞣质	C27H22O18	633.08	301.01	634.081	[M-H]-	1	84316-77-8	-	121847	-
Lhlp111515	Pimar-8(14)-en-18-oic acid	Pimar-8(14)-en-18-oic acid	Terpenoids	萜类	Ditepenoids	二萜	C20H32O2	305.25	121.1	304.24	[M+H]+	3	5335-52-4	-	121684	-
PDN243144	[(E)-3-[(2R,3R,4S)-4-hydroxy-3,5,5-trimethyl-6-oxooxan-2-yl]but-2-enyl] acetate	[(E)-3-[(2R,3R,4S)-4-羟基-3,5,5-三甲基-6-氧代-2-基]丁-2-烯基]乙酸酯	Others	其它类	Others	其它	C14H22O5	329.14	269.08	270.147	[M+CH3COO]-	3	-	-	120954	-
MWS20145	Eriodictyol-7-O-glucoside	圣草酚-7-O-葡萄糖苷	Flavonoids	黄酮	Flavanones	二氢黄酮	C21H22O11	451.12	289.07	450.116	[M+H]+	3	38965-51-4	-	120898	-
Lcsn000630	Rubusin A	Rubusin A	Lignans and Coumarins	木脂素和香豆素	Coumarins	香豆素	C12H8O6	247.02	191.04	248.032	[M-H]-	3	-	-	120728	-
pme0368	Apigenin-7-O-rutinoside (Isorhoifolin)	芹菜素-7-O-芸香糖苷 (异野漆树苷)	Flavonoids	黄酮	Flavones	黄酮	C27H30O14	579.17	271.06	578.164	[M+H]+	3	552-57-8	-	120326	-
Lssp210384	2α,3α-Epoxy-5,7,3',4'-tetrahydroxyflavan-(4β→8)-epicatechin	2α,3α-环氧-5,7,3',4'-四羟基黄烷-(4β→8)-表儿茶素	Tannins	鞣质	Proanthocyanidins	原花青素	C30H24O12	577.13	287.06	576.127	[M+H]+	1	-	-	120011	-
Zbqn006094	Pseudopurpurin	假紫红素	Quinones	醌类	Quinones	醌类	C15H8O7	299.02	243.03	300.027	[M-H]-	1	476-41-5	C10394	119407	-
PD0229682	2,4b,8,8-tetramethyl-3,4,4a,5,6,7,8a,9-octahydro-1H-phenanthren-2-ol*	2,4b,8,8-四甲基-3,4,4a,5,6,7,8a,9-八氢-1H-菲-2-醇*	Terpenoids	萜类	Sesquiterpenoids	倍半萜	C18H30O	263.24	81.07	262.23	[M+H]+	1	-	-	119346	-
Lmyn001390	Mucic acid-1,4-lactone-5-O-gallate	粘酸-1,4-内酯-5-O-没食子酸酯	Phenolic acids	酚酸类	Phenolic acids	酚酸类	C13H12O11	343.03	85.03	344.038	[M-H]-	3	-	-	119186	-
Xmyn004302	Ginkgoside A	银杏糖苷 A	Phenolic acids	酚酸类	Phenolic acids	酚酸类	C20H34O11	449.24	259.06	450.21	[M-H]-	3	-	-	119147	-
mws2368	4-Hydroxyphenylethanol	酪醇	Others	其它类	Alcohol compounds	醇类化合物	C8H10O2	137.06	119.05	138.068	[M-H]-	3	501-94-0	C06044	119075	ko00350,ko01100
Wccp001401	4-[2-formyl-5-(hydroxymethyl)pyrrol-1-yl]butanoic acid	4-[2-甲酰基-5-(羟甲基)吡咯-1-基]丁酸	Alkaloids	生物碱	Alkaloids	生物碱	C10H13NO4	212.09	194.08	211.084	[M+H]+	2	-	-	118553	-
PDN016383	5-heptyl-2-oxooxolane-3-carboxylic acid*	5-庚基-2-氧杂环戊烷-3-羧酸酸*	Others	其它类	Others	其它	C12H20O4	227.13	183.14	228.136	[M-H]-	2	-	-	118421	-
Zbn006783	5,6-Dihydroxylucidin	5,6-二羟基芦西定	Quinones	醌类	Anthraquinone	蒽醌	C15H10O7	301.04	245.05	302.045	[M-H]-	1	-	-	118349	-
Hmqn002118	Umbelliferone	7-羟基香豆素; 伞形酮	Lignans and Coumarins	木脂素和香豆素	Coumarins	香豆素	C9H6O3	161.02	133.03	162.032	[M-H]-	1	93-35-6	C09315	118073	ko00999,ko01110
Zmdn002400	Epicatechin-3'-O-β-D-glucopyranoside	表儿茶素-3'-O-β-D-葡萄糖苷	Flavonoids	黄酮	Flavanols	黄烷醇类	C21H24O11	451.13	289.07	452.132	[M-H]-	2	-	-	117845	-
Sagp004552	Maesopsin	墨沙酮	Flavonoids	黄酮	Aurones	橙酮类	C15H12O6	289.07	149.02	288.063	[M+H]+	2	5989-16-2	C22553	117715	ko01100
Zmhn001036	Choerospondin	南酸枣苷	Flavonoids	黄酮	Flavanones	二氢黄酮	C21H22O10	433.11	271.06	434.121	[M-H]-	3	81202-36-0	-	117436	-
Cmsp008121	Sakuranetin*	5,4'-二羟基-7-甲氧基黄烷酮 (樱花素)*	Flavonoids	黄酮	Flavanones	二氢黄酮	C16H14O5	287.09	167.03	286.084	[M+H]+	1	2957-21-3	C09833	117133	ko00941,ko01110
Lahp003408	2-(3,4-dihydroxyphenyl)-4h-chromene-3,5,7-triol-glucoside	2-(3,4-二羟基苯基)-4h-色烯-3,5,7-三醇-葡萄糖苷	Flavonoids	黄酮	Flavanols	黄烷醇类	C21H22O11	451.12	243.06	450.116	[M+H]+	3	-	-	116471	-
WapTKC021246	P-Menth-5-Ene-1,2-diol 1-O-β-D-Glucopyranoside	P-Menth-5-Ene-1,2-diol 1-O-β-D-Glucopyranoside	Terpenoids	萜类	Monoterpenoids	倍萜	C16H28O7	333.19	153.13	332.183	[M+H]+	1	499155-84-9	-	116385	-
WaYn004134	Salirepin 6'-O-Caffeate	柳匍匐次苷 6'-O-咖啡酸酯	Phenolic acids	酚酸类	Phenolic acids	酚酸类	C22H24O11	463.12	179.03	464.132	[M-H]-	3	-	-	116358	-
WaTKp08756	9-hydroxy-4,8-dimethylnona-3,7-dienal	9-羟基-4,8-二甲基壬-3,7-二烯醛	Terpenoids	萜类	Monoterpenoids	倍萜	C11H18O2	183.14	81.07	182.131	[M+H]+	1	-	-	116087	-
Wacyp06174	2,7-Dimethylocta-2,4-Dienal-8-ol 8-O-(beta-D-Xylopyranosyl)-beta-D-glucopyranoside	2,7-二甲基-2,4-辛二烯醛-8-醇 8-O-(木糖基)葡萄糖苷	Terpenoids	萜类	Monoterpenoids	倍萜	C21H34O11	480.25	151.11	462.21	[M+NH4]+	1	-	-	115933	-
Wbtp004753	1,2,3,7,8-pentahydroxy-6-methylanthracene-9,10-dione*	1,2,3,7,8-五羟基-6-甲基蒽-9,10-二酮*	Flavonoids	黄酮	Other Flavonoids	其它类黄酮	C15H10O7	303.05	229.05	302.043	[M+H]+	2	-	-	115844	-
WapTKC212910	Levalide A	Levalide A	Terpenoids	萜类	Sesquiterpenoids	倍半萜	C15H24O2	237.18	81.07	236.178	[M+H]+	1	-	-	115208	-
Sasp000997	2,3-Dihydrobenzofuran*	2,3-二氢苯并呋喃*	Others	其它类	Others	其它	C8H8O	121.06	77.04	120.058	[M+H]+	1	496-16-2	-	114522	-
Zbbp005255	Aureusidin*	金鱼草素*	Flavonoids	黄酮	Aurones	橙酮类	C15H10O6	287.06	153.02	286.048	[M+H]+	1	38216-54-5	C08576	114259	-
Lmmp002963	6-C-Methylquercetin-3-O-rutinoside	6-C-甲基槲皮素-3-O-芸香糖苷	Flavonoids	黄酮	Flavonols	黄酮醇	C28H32O16	625.18	317.06	624.169	[M+H]+	2	-	-	114167	-
PDN232651	4-[(2s)-2-hydroxy-6-methylheptan-2-yl]benzoic acid	4-[(2s)-2-羟基-6-甲基庚-2-基]苯甲酸	Terpenoids	萜类	Sesquiterpenoids	倍半萜	C15H22O3	309.17	201.11	250.157	[M+CH3COO]-	3	-	-	114051	-
Lcfp121088	octadeca-2,9,11,13,15-pentaenal	十八碳-2,9,11,13,15-戊烯醛	Others	其它类	Aldehyde compounds	醛类化合物	C18H26O	259.21	175.15	258.198	[M+H]+	1	-	-	113882	-
HJN055	Dihydrocharcone-4'-O-glucoside*	二氢查耳酮-4'-O-葡萄糖苷*	Flavonoids	黄酮	Chalcones	查耳酮	C21H24O10	435.13	273.08	436.137	[M-H]-	3	-	-	113838	-
Lmmp004504	2'-Hydroxygenistein*	2'-羟基染料木素*	Flavonoids	黄酮	Isoflavones	异黄酮	C15H10O6	287.06	153.02	286.048	[M+H]+	1	1156-78-1	C12134	113788	ko00943
Lcsn000622	Tricalysioside O	Tricalysioside O	Terpenoids	萜类	Ditepenoids	二萜	C28H46O12	573.29	513.27	574.299	[M-H]-	3	874332-47-5	-	113735	-
Lmyn002764	Phyllanemblinin B*	Phyllanemblinin B*	Tannins	鞣质	Tannin	鞣质	C27H22O18	633.07	301	634.081	[M-H]-	1	-	-	113453	-
Rfn03897	4-Methylquinoline-2-carboxylic acid*	4-甲基喹啉-2-羧酸*	Alkaloids	生物碱	Quinoline alkaloids	喹啉类生物碱	C11H9NO2	188.07	142.06	187.063	[M+H]+	2	40609-76-5	-	113432	-
Rfn05106	2β-[3,5-Dimethoxy-4-[(1R,2S)-1-(hydroxymethyl)-2-hydroxy-2-(3-methoxy-4-hydroxyphenyl)ethoxy]phenyl]-4β-(3-methoxy-4-hydroxybenzyl)tetrahydrofuran-3α-methanol	2β-[3,5-二甲氧基-4-[（1R，2S）-1-（羟甲基）-2-羟基-2-（3-甲氧基-4-羟基苯基）乙氧基]苯基]-4β-（3-甲氧基-4-羟基苄基）四氢呋喃-3α-甲醇	Lignans and Coumarins	木脂素和香豆素	Lignans	木脂素	C31H38O11	585.23	537.21	586.241	[M-H]-	2	-	-	113235	-
MWSmce501	Protocatechuic Acid Methyl Ester	原儿茶酸甲酯	Phenolic acids	酚酸类	Phenolic acids	酚酸类	C8H8O4	167.04	108.02	168.042	[M-H]-	3	2150-43-8	-	113204	-
PDN057404	(2R,3S,4S)-4-acetyl-3,4-dimethyl-5-oxooxolan-2-yl acetate	(2R,3S,4S)-4-乙酰基-3,4-二甲基-5-氧代氧杂环戊烷-2-基乙酸酯	Others	其它类	Others	其它	C10H14O5	213.08	59.01	214.084	[M-H]-	3	-	-	113034	-
Waln003350	3-O-p-Coumaroyl Galactonic Acid	3-O-p-香豆酰半乳糖酸	Phenolic acids	酚酸类	Phenolic acids	酚酸类	C15H18O9	341.09	195.05	342.095	[M-H]-	1	-	-	112633	-
Wcop009181	8-(hydroxymethyl)-11b-methyltetradecahydro-6a,9-methanocyclohepta[a]naphthalene-3,8-diol	8-(hydroxymethyl)-11b-methyltetradecahydro-6a,9-methanocyclohepta[a]naphthalene-3,8-diol	Terpenoids	萜类	Ditepenoids	二萜	C18H30O3	295.23	81.07	294.219	[M+H]+	3	-	-	112567	-
Wcqp013026	Epikatonic acid	11-脱氧甘草次酸	Terpenoids	萜类	Triterpene	三萜	C30H48O3	457.37	439.36	456.36	[M+H]+	2	76035-62-6	-	112132	-
WapTKC052096	21,24-Epoxy-23,25-Dihydroxycycloartan-3-one	21,24-Epoxy-23,25-Dihydroxycycloartan-3-one	Terpenoids	萜类	Triterpene	三萜	C30H48O4	473.36	437.34	472.355	[M+H]+	2	1714117-83-5	-	111940	-
Sadn007155	4-(hydroxymethyl)-1,8-dimethyl-9,10-dihydrophenanthrene-2,7-diol	4-(羟甲基)-1,8-二甲基-9,10-二氢菲-2,7-二醇	Terpenoids	萜类	Ditepenoids	二萜	C17H18O3	269.12	225.09	270.126	[M-H]-	3	-	-	111331	-
Lcfp094149	10-hydroxy-6,10-dimethylundeca-5,8-dien-2-one	10-羟基-6,10-二甲基-5,8-十一双烯-2-酮	Others	其它类	Ketone compounds	酮类化合物	C13H22O2	211.17	109.1	210.162	[M+H]+	2	65017-84-7	-	111247	-
Wbkp005691	3-(4-methoxy-9H-pyrido[3,4-b]indol-1-yl)propanoic acid	3-(4-甲氧基-9H-吡啶并[3,4-b]吲哚-1-基)丙酸	Alkaloids	生物碱	Alkaloids	生物碱	C15H14N2O3	271.11	225.1	270.1	[M+H]+	1	-	-	111232	-
MWSslk060	Eupatilin*	异泽兰黄素*	Flavonoids	黄酮	Flavones	黄酮	C18H16O7	345.1	330.08	344.09	[M+H]+	1	22368-21-4	C10040	111215	-
PDN199066	8-hydroxy-1,2-dihydronaphthalene-1,2-dione	8-羟基-1,2-二氢萘-1,2-二酮	Others	其它类	Others	其它	C10H6O3	233.05	190.03	174.032	[M+CH3COO]-	3	-	-	110905	-
Wasyqp3230	4-O-Feruloyl Aminogalactitol	4-O-阿魏酰氨基半乳糖醇	Phenolic acids	酚酸类	Phenolic acids	酚酸类	C16H23NO9	374.15	177.05	373.137	[M+H]+	2	-	-	110850	-
Wayn006301	3,4-Dimethylellagic acid 4'-sulfate	3,4-二甲基鞣花酸 4'-磺酸基	Tannins	鞣质	Tannin	鞣质	C16H10O11S	408.99	329.03	409.994	[M-H]-	3	-	-	110847	-
mws0744	Dihydromyricetin	二氢杨梅素 (蛇葡萄素)	Flavonoids	黄酮	Flavanonols	二氢黄酮醇	C15H12O8	319.05	193.01	320.053	[M-H]-	1	27200-12-0	C02906	110808	ko00941,ko01110
Lhhp102237	2,3,4-Trimethoxy-5-(1-propenyl)phenol	2,3,4-三甲氧基-5-(1-丙烯基)苯酚	Others	其它类	Others	其它	C12H16O4	225.11	151.07	224.105	[M+H]+	3	-	-	110701	-
WapTKC039761	4,10,14-Aromadendranetriol 10,14-Isopropylidene	4,10,14-Aromadendranetriol 10,14-Isopropylidene	Terpenoids	萜类	Sesquiterpenoids	倍半萜	C18H30O3	295.23	81.07	294.219	[M+H]+	1	939774-26-2	-	110608	-
Zbzp008644	Eupatorium adenophora B	紫茎泽兰素乙	Terpenoids	萜类	Sesquiterpenoids	倍半萜	C15H24O2	237.18	121.07	236.177	[M+H]+	2	-	-	110488	-
Wbsp009547	3α,21β,24-trihydroxyserrat-14-en-16-one	3α[UNK]21β[UNK]24-三羟基丝氨酸-14-烯-16-酮	Terpenoids	萜类	Triterpene	三萜	C30H48O4	473.36	473.36	472.355	[M+H]+	1	-	-	110213	-
Zbqn008164	Rubiarbonone E	茜草乔木酮 E	Terpenoids	萜类	Triterpene	三萜	C30H46O4	469.33	469.33	470.34	[M-H]-	3	-	-	110083	-
Lahp003147	N,N-cinnamoylbutanediamine*	N,N-桂皮酰基丁二胺*	Alkaloids	生物碱	Phenolamine	酚胺	C13H18N2O	219.15	131.05	218.142	[M+H]+	3	-	-	109764	-
Hmhp009670	Dihydrobungeanool	双氢花椒素	Alkaloids	生物碱	Alkaloids	生物碱	C18H31NO2	294.24	95.08	293.236	[M+H]+	1	-	-	109346	-
PD0609639	2-(2-hydroxy-4-methylcyclohex-3-en-1-yl)propanoic acid	2-(2-羟基-4-甲基环己-3-烯-1-基)丙酸	Terpenoids	萜类	Monoterpenoids	倍萜	C10H16O3	185.12	81.07	184.11	[M+H]+	1	-	-	109305	-
Smbp005175	Rivularin*	半枝莲种素*	Flavonoids	黄酮	Flavones	黄酮	C18H16O7	345.09	330.07	344.09	[M+H]+	1	70028-59-0	-	109295	-
Wasn002329	Xanthurenic Acid 8-O-Glucoside	4,8 二羟基喹啉甲酸 8-O-葡糖苷	Alkaloids	生物碱	Quinoline alkaloids	喹啉类生物碱	C16H17NO9	366.08	160.04	367.09	[M-H]-	1	97451-32-6	-	109091	-
WaTKp07929	7-isopropoxy-6-methylhepta-3,5-dienal	7-异丙氧基-6-甲基庚-3,5-二烯醛	Others	其它类	Aldehyde compounds	醛类化合物	C11H18O2	183.14	123.08	182.131	[M+H]+	1	-	-	109059	-
Sagp009335	9-aristolen-1α-ol(nardostachnol)	9-马兜铃烯醇(甘松醇)	Terpenoids	萜类	Sesquiterpenoids	倍半萜	C15H24O	221.19	81.07	220.183	[M+H]+	1	-	-	108951	-
MWStz282	3-Hydroxy-3-acetonyloxindole	3-羟基-3-乙酰甲基氧化吲哚	Alkaloids	生物碱	Plumerane	吲哚类生物碱	C11H11NO3	206.08	118.07	205.074	[M+H]+	2	33417-17-3	-	108441	-
MWSHY0151	Quercetagetin	槲皮万寿菊素; 六羟黄酮	Flavonoids	黄酮	Flavonols	黄酮醇	C15H10O8	319.04	273.04	318.038	[M+H]+	1	90-18-6	C10122	108224	-
WapTKC152639	Citreoanthrasteroide B	Citreoanthrasteroide B	Steroids	甾体	Steroid	甾体	C28H40O	393.31	267.17	392.308	[M+H]+	2	-	-	108023	-
WapTKC001585	14,15-Dihydroxy-1,2-Dinor-6,10-Phytadien-3-one	14,15-Dihydroxy-1,2-Dinor-6,10-Phytadien-3-one	Terpenoids	萜类	Ditepenoids	二萜	C18H32O3	297.24	121.1	296.235	[M+H]+	2	81373-96-8	-	107957	-
Zmhn001793	6-O-Caffeoyl-D-glucose	6-O-咖啡酰-D-葡萄糖	Phenolic acids	酚酸类	Phenolic acids	酚酸类	C15H18O9	341.09	179.03	342.095	[M-H]-	2	-	-	107945	-
zjbp111643	neopetasane*	neopetasane*	Terpenoids	萜类	Sesquiterpenoids	倍半萜	C15H22O	219.17	81.07	218.167	[M+H]+	3	151282-84-7	-	107901	-
PD0253783	2-phenylbut-3-en-2-ol	2-苯基丁-3-烯-2-醇	Others	其它类	Alcohol compounds	醇类化合物	C10H12O	149.1	91.05	148.089	[M+H]+	2	6051-52-1	-	107794	-
MWSslk013	Tectoridin*	鸢尾苷*	Flavonoids	黄酮	Isoflavones	异黄酮	C22H22O11	463.12	301.09	462.116	[M+H]+	3	611-40-5	C10533	107743	-
Jmzn003632	Manglieside D	Manglieside D	Lignans and Coumarins	木脂素和香豆素	Lignans	木脂素	C26H34O11	521.2	329.14	522.21	[M-H]-	3	-	-	107303	-
CYp005420	3,7,11-trimethyldodeca-3,7-diene-1,10,11-triol 1-O-(beta-D-Xylopyranosyl)-beta-D-glucopyranoside	3,7,11-三甲基十二烷-3,7-二烯-1,10,11-三醇 1-O-(木糖基)葡萄糖苷	Others	其它类	Others	其它	C26H46O12	568.332	221.191	550.299	[M+NH4]+	3	-	-	107187	-
pme1201	Phloretin	根皮素	Flavonoids	黄酮	Chalcones	查耳酮	C15H14O5	273.08	167.03	274.084	[M-H]-	1	60-82-2	C00774	107034	ko00941,ko01100,ko01110
Wasdp05932	5,8-dimethoxy-3-methylnaphthalen-1-ol	5,8-二甲氧基-3-甲基-1-萘酚	Quinones	醌类	Quinones	醌类	C13H14O3	219.1	189.09	218.094	[M+H]+	1	50559-08-5	-	106757	-
Zmhp004065	7,8-Dihydroxy-5,6,4'-trimethoxyflavone*	7,8-二羟基-5,6,4'-三甲氧基黄酮*	Flavonoids	黄酮	Flavones	黄酮	C18H16O7	345.1	330.07	344.09	[M+H]+	1	-	-	106714	-
Lamp008554	2-Oxoisodauc-5-en-12-al	2-Oxoisodauc-5-en-12-al	Terpenoids	萜类	Sesquiterpenoids	倍半萜	C14H20O2	221.15	161.13	220.146	[M+H]+	3	-	-	106375	-
Wagp002962	Umbelliferone 7-O-Rutinoside	伞形酮 7-O-芸香苷	Lignans and Coumarins	木脂素和香豆素	Coumarins	香豆素	C21H26O12	471.15	163.04	470.142	[M+H]+	3	135064-04-9	-	105672	-
pmp000678	Forsythide	连翘酯	Terpenoids	萜类	Monoterpenoids	倍萜	C16H22O11	408.15	211.06	390.116	[M+NH4]+	2	43043-09-0	-	105457	-
Wacyn06229	Kaempferol 3-O-beta-D-(p-coumaroyl)-sambubioside	山奈酚 3-O-(对香豆酰)桑布糖苷	Flavonoids	黄酮	Flavonols	黄酮醇	C35H34O17	725.17	285.04	726.18	[M-H]-	1	-	-	105430	-
Rfn03166	1,14-Sperminedihomovanillamide	1,14-精胺二高香草酰胺	Alkaloids	生物碱	Phenolamine	酚胺	C28H42N4O6	531.32	531.32	530.31	[M+H]+	3	-	-	104984	-
Wbtn004362	1,3,6,7-tetrahydroxy-2-(3,4,5-trihydroxyoxan-2-yl)xanthen-9-one	1,3,6,7-四羟基-2-(3,4,5-三羟基-2-基)-9-蒽酮	Flavonoids	黄酮	Other Flavonoids	其它类黄酮	C18H16O10	391.07	229.05	392.074	[M-H]-	3	-	-	104708	-
pmb3114	Epicatechin-(3'-O-7'')-epiafzelechin	表儿茶素-(3'-O-7'')-表阿夫儿茶精	Flavonoids	黄酮	Flavanols	黄烷醇类	C30H26O11	561.14	289.07	562.148	[M-H]-	1	-	-	104696	-
Wbsp010227	3β,14α,15α,29α-tetrahydroxyserrat-14-en-3-(3'-methoxyl-4'-hydroxybenzoate)*	3β,14α,15α,29α-四羟基塞拉烷-14-烯-3-(3'-甲氧基-4'-羟基苯甲酸酯)*	Terpenoids	萜类	Triterpene	三萜	C38H58O7	627.42	609.41	626.418	[M+H]+	3	-	-	104659	-
Lmlp005236	Dihydrokaempferol-3-O-glucoside*	二氢山柰酚-3-O-葡萄糖苷*	Flavonoids	黄酮	Flavanonols	二氢黄酮醇	C21H22O11	451.12	289.08	450.116	[M+H]+	3	31049-08-8	-	103873	-
MWSslk237	Homoplantaginin*	高车前素-7-O-葡萄糖苷; 高车前苷*	Flavonoids	黄酮	Flavones	黄酮	C22H22O11	463.13	301.07	462.116	[M+H]+	3	17680-84-1	C17762	103650	-
Lasp001037	N-ethylcytisine	N-乙基金雀花碱	Alkaloids	生物碱	Piperidine alkaloids	哌啶类生物碱	C13H18N2O	219.15	72.08	218.142	[M+H]+	3	-	-	103627	-
Lskp211210	Sapidisin E	Sapidisin E	Terpenoids	萜类	Ditepenoids	二萜	C21H36O5	369.26	277.21	368.256	[M+H]+	3	-	-	103307	-
Sadp002248	(7S)-bicyclo[4.2.0]octa-1,3,5-trien-7-amine	Bicyclo[4.2.0]octa-1,3,5-trien-7-amine, (S)-	Alkaloids	生物碱	Alkaloids	生物碱	C8H9N	120.08	77.04	119.073	[M+H]+	1	-	-	103223	-
Zahp012577	Octadecadienamide	十八碳二烯酰胺	Alkaloids	生物碱	Alkaloids	生物碱	C18H33NO	280.26	81.07	279.256	[M+H]+	1	-	-	102872	-
Rdp06194	Gossypetin 3-methyl ether	棉黄素 3-甲基醚	Flavonoids	黄酮	Flavonols	黄酮醇	C16H12O8	333.06	318.04	332.053	[M+H]+	2	86749-51-1	-	102827	-
Wasyqp2670	Epicatechin 3-Glucoside	表儿茶素 3-葡萄糖苷	Flavonoids	黄酮	Flavanols	黄烷醇类	C21H24O11	453.14	139.04	452.132	[M+H]+	1	103303-00-0	-	102621	-
Walbp01952	6-Hydroxykynurenic acid*	6-羟基犬尿喹啉酸*	Alkaloids	生物碱	Quinoline alkaloids	喹啉类生物碱	C10H7NO4	206.04	160.04	205.037	[M+H]+	1	3778-29-8	-	102425	-
Zblp004317	3-(2-oxopropyl)-3-hydroxyindolin-2-one	3-(2-氧丙基)-3-羟基吲哚-2-酮	Alkaloids	生物碱	Plumerane	吲哚类生物碱	C11H11NO3	206.08	120.09	205.074	[M+H]+	2	-	-	102163	-
Sacp008354	epishyobunone	表水菖蒲酮	Terpenoids	萜类	Sesquiterpenoids	倍半萜	C15H24O	221.19	119.09	220.183	[M+H]+	1	39020-72-9	-	101983	-
Qmyp101324	3β,11-Dihydroxy-4,14-oxideenantiocudesmane	3β,11-Dihydroxy-4,14-oxideenantiocudesmane	Terpenoids	萜类	Sesquiterpenoids	倍半萜	C15H26O3	255.19	69.07	254.188	[M+H]+	3	-	-	101818	-
Cmhn001271	Gemin D*	水杨梅丁素*	Tannins	鞣质	Tannin	鞣质	C27H22O18	633.08	301	634.081	[M-H]-	1	84744-46-7	-	101640	-
mws0467	Phloretate*	3-(4-羟基苯基)丙酸*	Phenolic acids	酚酸类	Phenolic acids	酚酸类	C9H10O3	165.06	119.05	166.063	[M-H]-	3	501-97-3	C01744	101484	ko01100
Zbkp001103	Multiflorine	多花碱	Alkaloids	生物碱	Alkaloids	生物碱	C15H22N2O	247.18	112.08	246.173	[M+H]+	3	529-80-6	C10775	101277	-
PDP064902	Xylarinorditerpene R	Xylarinorditerpene R	Terpenoids	萜类	Ditepenoids	二萜	C18H28O2	277.22	93.07	276.209	[M+H]+	1	-	-	101248	-
Wacyn04760	3-Galloyl-5-p-Coumaroylquinic acid*	3-没食子酰-5-对香豆酰奎宁酸*	Phenolic acids	酚酸类	Phenolic acids	酚酸类	C23H22O12	489.1	337.09	490.111	[M-H]-	1	-	-	101247	-
Qmqp102536	Ridentin	日登内酯	Terpenoids	萜类	Sesquiterpenoids	倍半萜	C15H20O4	265.14	201.13	264.136	[M+H]+	2	28148-84-7	C09540	100886	-
PDN001744	1α,2α,3α,20β-tetrahydroxyurs -13(18)-en-28-oic acid	1α,2α,3α,20β-四羟基脲-13(18)-烯-28-酸酸	Others	其它类	Others	其它	C30H48O6	563.36	503.34	504.345	[M+CH3COO]-	3	-	-	100744	-
Wbmp004936	Blumenol C glucoside; Byzantionoside B	布卢门醇 C 葡萄糖苷	Terpenoids	萜类	Terpene	萜类	C19H32O7	373.12	135.12	372.215	[M+H]+	3	135820-80-3	-	100389	-
Zbsp002083	Pelargonin	天竺葵素-3,5-O-二葡萄糖苷	Flavonoids	黄酮	Anthocyanidins	花青素	C27H31O15+	595.17	271.06	595.166	[M]+	3	58751-31-8	C08725	100312	ko00942
Rfn05001	Nepetariaside	Nepetariaside	Others	其它类	Others	其它	C16H28O8	347.17	347.17	348.178	[M-H]-	3	110344-61-1	-	100127	-
Lmlp003161	Feruloylputrescine	N-阿魏酰腐胺	Alkaloids	生物碱	Phenolamine	酚胺	C14H20N2O3	265.15	177.06	264.147	[M+H]+	2	501-13-3	C10497	100041	ko00330,ko01100
Zbsp003708	Isoscoparine*	金圣草黄素-6-C-葡萄糖苷 (异金雀花素)*	Flavonoids	黄酮	Flavones	黄酮	C22H22O11	463.12	313.07	462.116	[M+H]+	1	20013-23-4	C05990	100015	-
Wafn005535	Hydroxyundecenoic acid sulfate	羟基十一碳烯酸硫酸酯	Others	其它类	Others	其它	C11H20O6S	279.09	96.96	280.098	[M-H]-	3	-	-	99980.6	-
Layp003037	kaempferol-3-O-(2-glucosylrutinoside)-7-O-glucoside	山柰酚-3-O-(2-葡萄糖基芸香糖苷)-7-O-葡萄糖苷	Flavonoids	黄酮	Flavonols	黄酮醇	C39H50O25	919.27	287.06	918.264	[M+H]+	3	-	-	99933.7	-
WaTKp26206	9-cis-β-apo-13-carotenone*	9-cis-β-apo-13-carotenone*	Terpenoids	萜类	Sesquiterpenoids	倍半萜	C18H26O	259.21	175.15	258.198	[M+H]+	1	-	-	99194.4	-
MWSmce338	N-Hydroxypipecolic acid	N-羟基-2-哌啶羧酸	Alkaloids	生物碱	Piperidine alkaloids	哌啶类生物碱	C6H11NO3	146.08	70.06	145.074	[M+H]+	3	115819-92-6	-	99193	-
MWStz593	Gossypetin 8-O-glucoside	棉黄素-8-O-葡萄糖苷	Flavonoids	黄酮	Flavonols	黄酮醇	C21H20O13	481.1	319.05	480.09	[M+H]+	2	652-78-8	C10051	98974.1	-
pmb0508	p-Coumaroylagmatine	对香豆酰胍丁胺	Alkaloids	生物碱	Phenolamine	酚胺	C14H20N4O2	277.17	147.04	276.159	[M+H]+	3	7295-86-5	C04498	98954.4	ko00999,ko01100,ko01110
Sayp010006	Caesalbonducin KA	Caesalbonducin KA	Terpenoids	萜类	Ditepenoids	二萜	C29H38O8	515.26	455.2	514.257	[M+H]+	3	-	-	98893.1	-
pmb1912	10-Formyltetrahydrofolate*	10-甲酰四氢叶酸*	Alkaloids	生物碱	Alkaloids	生物碱	C20H23N7O7	474.17	327.12	473.166	[M+H]+	1	2800-34-2	C00234	98888.1	ko00670,ko00970,ko01100,ko01200,ko01240
Wasn006251	Shomaside F	Shomaside F	Phenolic acids	酚酸类	Phenolic acids	酚酸类	C20H20O10	419.1	153.02	420.106	[M-H]-	3	-	-	98850.4	-
pmf0348	2,6-Dimethyl-7-octene-2,3,6-triol	2,6-二甲基-7-辛烯-2,3,6-三醇	Terpenoids	萜类	Monoterpenoids	倍萜	C10H20O3	187.13	97.06	188.141	[M-H]-	3	73815-21-1	-	98831.5	-
Wayn004603	Tricetin 3'-glucuronide*	五羟基黄酮 3'-葡萄糖醛酸*	Flavonoids	黄酮	Flavones	黄酮	C21H18O13	477.07	301.04	478.075	[M-H]-	1	-	-	98644.8	-
Sasn007237	6-Hydroxyluteolin 6,3'-dimethyl ether 7-sulfate	6-羟基木犀草素 6,3'-二甲醚 7-硫酸盐	Flavonoids	黄酮	Flavones	黄酮	C17H14O10S	409.02	329.07	410.031	[M-H]-	1	111509-46-7	-	98282.7	-
Rfn01729	(3R),(6R)-6-hydroxy-de-O-methyllasiodiplodin*	(3R),(6R)-6-hydroxy-de-O-methyllasiodiplodin*	Others	其它类	Lactones	内酯类化合物	C16H22O5	295.15	149.02	294.147	[M+H]+	2	-	-	98209.1	-
Lmjp002596	Quercetin 3-O-[beta-D-xylosyl-(1->2)-beta-D-glucoside]*	槲皮素-3-O-桑布双糖苷*	Flavonoids	黄酮	Flavonols	黄酮醇	C26H28O16	597.14	303.05	596.138	[M+H]+	3	83048-35-5	C12637	98196.4	ko00944
CYn002678	Theasinensin C	Theasinensin C	Tannins	鞣质	Proanthocyanidins	原花青素	C30H26O14	609.126	423.073	610.132	[M-H]-	1	89013-69-4	-	98153.1	-
Wbtp005875	5,8-dihydroxy-1-hydroxymethylnaphtho[2,3-c]furan-4,9-dione	5,8-二羟基-1-羟甲基萘[2,3-c]呋喃-4,9-二酮	Others	其它类	Ketone compounds	酮类化合物	C13H8O6	261.04	261.04	260.032	[M+H]+	2	-	-	97849.4	-
WapTKC169014	8-(1-hydroxypropan-2-ylidene)-1,3-dimethyltricyclo[4.4.0.02,7]decan-3-ol	8-(1-hydroxypropan-2-ylidene)-1,3-dimethyltricyclo[4.4.0.02,7]decan-3-ol	Terpenoids	萜类	Sesquiterpenoids	倍半萜	C15H24O2	237.18	135.12	236.178	[M+H]+	2	-	-	97641.2	-
Rfn0122520	(1S,3R,4R,5R)-1,3-dihydroxy-4,5-bis[[(E)-3-(4-hydroxyphenyl)prop-2-enoyl]oxy]cyclohexane-1-carboxylic acid	(1S,3R,4R,5R)-1,3-dihydroxy-4,5-bis[[(E)-3-(4-hydroxyphenyl)prop-2-enoyl]oxy]cyclohexane-1-carboxylic acid	Phenolic acids	酚酸类	Phenolic acids	酚酸类	C25H24O10	483.13	173.04	484.137	[M-H]-	3	-	-	97151.6	-
pmb0142	Caffeic aldehyde	咖啡醛	Others	其它类	Aldehyde compounds	醛类化合物	C9H8O3	165.05	95.05	164.047	[M+H]+	3	141632-15-7	C10945	96832.5	ko00940,ko01110
MWStz487	Robinetin	3,3',4',5',7-五羟基黄酮; 刺槐亭	Flavonoids	黄酮	Flavonols	黄酮醇	C15H10O7	303.05	137.02	302.043	[M+H]+	1	490-31-3	C10177	96469.5	-
MWSmce040	Isovanillin	异香草醛	Others	其它类	Aldehyde compounds	醛类化合物	C8H8O3	153.05	65.04	152.047	[M+H]+	2	621-59-0	-	96190.7	-
WapTKC036206	12-Hydroxy-1(10)-Aromadendren-2-one	12-Hydroxy-1(10)-Aromadendren-2-one	Terpenoids	萜类	Sesquiterpenoids	倍半萜	C15H22O2	235.17	67.05	234.162	[M+H]+	1	700379-35-7	-	95999	-
Wbtn007183	methyl 4,8-dihydroxy-6-methoxy-9-oxo-9H-xanthene-3-carboxylate*	methyl 4,8-dihydroxy-6-methoxy-9-oxo-9H-xanthene-3-carboxylate*	Flavonoids	黄酮	Other Flavonoids	其它类黄酮	C16H12O7	315.05	300.03	316.058	[M-H]-	3	-	-	95741.8	-
Lskp211410	1,2,3,14,20,22,25-Heptahydroxycholest-7-en-6-one (Integristerone A)	1,2,3,14,20,22,25-七羟基胆甾烷-7-烯-6-酮 (Integristerone A)	Steroids	甾体	Steroid	甾体	C27H44O8	497.31	335.27	496.304	[M+H]+	3	-	-	95665.1	-
ZBN0149	Laricitrin-3-O-glucoside*	西伯利亚落叶松黄酮-3-O-葡萄糖苷*	Flavonoids	黄酮	Flavonols	黄酮醇	C22H22O13	493.1	331.05	494.106	[M-H]-	1	39986-90-8	-	95399	-
Lmmn003663	5-Glucosyloxy-2-Hydroxybenzoic acid methyl ester	5-葡萄糖氧基-2-羟基苯甲酸甲酯	Phenolic acids	酚酸类	Phenolic acids	酚酸类	C14H18O9	329.09	167.04	330.095	[M-H]-	3	-	-	95282.3	-
MWSmce583	Piperonylic acid	胡椒酸	Phenolic acids	酚酸类	Phenolic acids	酚酸类	C8H6O4	165.02	91.02	166.027	[M-H]-	3	94-53-1	-	95200.2	-
PDP223521	4-(2,5-Dimethylphenyl)-2,2-dimethylbutanoic acid	4-(2,5-二甲基苯基)-2,2-二甲基丁酸	Others	其它类	Others	其它	C14H20O2	221.15	119.08	220.146	[M+H]+	2	-	-	95016.2	-
WapTKC099406	13-Apo-beta-carotenone*	13-apo-beta-carotenone*	Terpenoids	萜类	Sesquiterpenoids	倍半萜	C18H26O	259.2	175.15	258.198	[M+H]+	1	-	C20696	94517.1	-
MWSslk131	[6]-Shogaol	[6]-姜烯酚	Phenolic acids	酚酸类	Phenolic acids	酚酸类	C17H24O3	277.18	137.07	276.173	[M+H]+	2	555-66-8	C10494	94392.5	-
Lalp003733	Catechin-(4α→8)-epiafzelechin*	儿茶素-(4α→8)-表阿夫儿茶精*	Flavonoids	黄酮	Flavanols	黄烷醇类	C30H26O11	563.16	273.08	562.148	[M+H]+	1	80685-13-8	-	94286.3	-
MWStz420	Lariciresinol 4-O-glucoside	落叶松脂醇 4-O-葡萄糖	Lignans and Coumarins	木脂素和香豆素	Lignans	木脂素	C26H34O11	521.2	329.14	522.21	[M-H]-	1	143663-00-7	-	94273.5	-
Rfp03569	6''-O-(3-Hydroxy-3-methylglutaroyl)hyperin	6''-O-(3-Hydroxy-3-methylglutaroyl)hyperin	Flavonoids	黄酮	Flavonols	黄酮醇	C27H28O16	609.15	303.05	608.138	[M+H]+	2	106915-93-9	-	94098.5	-
Walbn03092	Neocarthamin*	Neocarthamin*	Flavonoids	黄酮	Flavanones	二氢黄酮	C21H22O11	449.11	287.06	450.116	[M-H]-	1	-	C17675	94092	-
mws0043	Nobiletin*	川陈皮素 (5,6,7,8,3',4'-六甲氧基黄酮)*	Flavonoids	黄酮	Flavones	黄酮	C21H22O8	403.14	373.1	402.132	[M+H]+	2	478-01-3	C10112	93896.8	-
pmp000573	Acacetin-7-O-galactoside*	金合欢素-7-O-半乳糖苷*	Flavonoids	黄酮	Flavones	黄酮	C22H22O10	447.13	285.08	446.121	[M+H]+	2	-	-	93801.3	-
MWS3149	3-Methoxybenzoic acid	3-甲氧基苯甲酸	Phenolic acids	酚酸类	Phenolic acids	酚酸类	C8H8O3	151.04	107.05	152.047	[M-H]-	3	586-38-9	-	93774.9	-
Waptn04321	Tricetin 7-O-glucuronide*	五羟黄酮 7-O-葡萄糖醛酸苷*	Flavonoids	黄酮	Flavones	黄酮	C21H18O13	477.06	301.03	478.075	[M-H]-	1	-	-	93617.6	-
PDN111417	(6Z)-2-Methoxy-6-pentadecenoic acid	(6Z)-2-甲氧基-6-十五碳烯酸	Others	其它类	Others	其它	C16H30O3	269.21	197.19	270.219	[M-H]-	3	-	-	93569.5	-
WapTKC019113	5-(2,5-Dihydro-3-Furanyl)-2-Methyl-3-Penten-2-ol	5-(2,5-Dihydro-3-Furanyl)-2-Methyl-3-Penten-2-ol	Terpenoids	萜类	Monoterpenoids	倍萜	C10H16O2	169.12	85.06	168.115	[M+H]+	1	-	-	93200.5	-
MWS2417	3-Hydroxymandelate	3-羟基扁桃酸	Phenolic acids	酚酸类	Phenolic acids	酚酸类	C8H8O4	167.03	121.03	168.042	[M-H]-	1	17119-15-2	-	92012	-
Sazp005836	Comazaphilone C	Comazaphilone C	Others	其它类	Others	其它	C22H24O8	417.15	181.05	416.147	[M+H]+	3	-	-	91904.7	-
CYp012052	Violaxanthin	紫黄素	Others	其它类	Others	其它	C40H56O4	601.423	583.413	600.418	[M+H]+	3	126-29-4	-	91884.7	-
Zbbp005287	Platanionoside E	瓜木香堇苷E	Others	其它类	Others	其它	C24H40O11	505.26	211.17	504.257	[M+H]+	1	-	-	91826	-
Lssp210312	3-Hydroxylup-12(13),20(29)-diene-28-oic acid	3-羟基羽扇豆烷-12(13),20(29)-二烯-28-油酸	Terpenoids	萜类	Triterpene	三萜	C30H46O3	455.35	247.17	454.345	[M+H]+	1	-	-	91738.3	-
PDN085525	(2Z)-2-[(3-hydroxy-4-methoxyphenyl)methylidene]-5,6-dimethoxy-3H-inden-1-one	(2Z)-2-[(3-羟基-4-甲氧基苯基)亚甲基]-5,6-二甲氧基-3H-吲哚-1-酮	Others	其它类	Others	其它	C19H18O5	325.11	226.06	326.115	[M-H]-	3	-	-	91706.7	-
Wacyp05914	3,4-O-Di-p-Coumaroylshikimic acid	3,4-O-二对香豆酰莽草酸	Phenolic acids	酚酸类	Phenolic acids	酚酸类	C25H22O9	467.13	147.04	466.126	[M+H]+	3	-	-	91328.8	-
Hmln002996	β-Hydroxyacteoside	β-羟基毛蕊糖苷	Phenolic acids	酚酸类	Phenolic acids	酚酸类	C29H36O16	639.19	621.18	640.2	[M-H]-	3	95587-86-3	-	90795.5	-
WapTKC212034	17beta-hydroxy-3-oxo-19-nor-5alpha-androst-1-ene	17beta-hydroxy-3-oxo-19-nor-5alpha-androst-1-ene	Steroids	甾体	Steroid	甾体	C18H26O2	275.2	133.1	274.193	[M+H]+	2	-	-	90684.4	-
pmp001269	Hexadecyl ethanolamine	十六烷基乙醇胺	Alkaloids	生物碱	Alkaloids	生物碱	C18H39NO	286.31	268.3	285.303	[M+H]+	2	-	-	90455.4	-
pme2996	4-Hydroxycoumarin	4-羟基香豆素	Lignans and Coumarins	木脂素和香豆素	Coumarins	香豆素	C9H6O3	161.02	117.03	162.032	[M-H]-	3	1076-38-6	C20414	90372.6	-
MWS20152	(+)-Syringaresinol	丁香树脂酚	Lignans and Coumarins	木脂素和香豆素	Lignans	木脂素	C22H26O8	417.16	402.1	418.163	[M-H]-	1	21453-71-4	C10889	90281.2	-
MWStz571	Nepetin (5,7,3',4'-Tetrahydroxy-6-methoxyflavone)*	泽兰黄酮 (6-甲氧基木犀草素)*	Flavonoids	黄酮	Flavones	黄酮	C16H12O7	317.07	302.05	316.058	[M+H]+	1	520-11-6	-	90010.7	-
Laxp005049	Bracteatin*	Bracteatin*	Flavonoids	黄酮	Aurones	橙酮类	C15H10O7	303.05	229.05	302.043	[M+H]+	2	3260-50-2	C08577	89933.5	-
PDN018956	8-hydroxyoctadeca-9,11-dienoic acid	8-羟基十八碳-9,11-二烯酸酸	Others	其它类	Others	其它	C18H32O3	295.23	277.22	296.235	[M-H]-	3	-	-	89737.1	-
Li512115	Isochlorogenic acid b	异绿原酸 B	Phenolic acids	酚酸类	Phenolic acids	酚酸类	C25H24O12	515.12	353.09	516.127	[M-H]-	3	14534-61-3	C10468	88885.2	-
Lmcn004772	Theaflagallin	茶黄棓灵	Tannins	鞣质	Tannin	鞣质	C20H16O9	399.07	233.05	400.079	[M-H]-	2	102208-15-1	-	88866.2	-
Lcfp036464	Indoline	吲哚啉	Alkaloids	生物碱	Plumerane	吲哚类生物碱	C8H9N	120.08	103.05	119.073	[M+H]+	2	496-15-1	-	88843.7	-
Zbqn008291	3,13,15-Trihydroxyoleanane-12-one	3,13,15-三羟基齐墩果烷-12-酮	Terpenoids	萜类	Triterpene	三萜	C30H50O4	473.36	473.36	474.371	[M-H]-	2	-	-	88610.5	-
Zadp006809	3β,12-dihydroxy-13-methyl-podocarpane-8,10,13-tiene	3β,12-dihydroxy-13-methyl-podocarpane-8,10,13-tiene	Terpenoids	萜类	Ditepenoids	二萜	C18H26O2	275.2	119.08	274.193	[M+H]+	1	-	-	88310.2	-
Lmrn001951	2-Hydroxy-3-(4-Hydroxyphenyl)Propanoic Acid*	2-羟基-(4-羟基苯基)丙酸*	Phenolic acids	酚酸类	Phenolic acids	酚酸类	C9H10O4	181.05	135.04	182.058	[M-H]-	1	23508-35-2	-	88297.5	-
Rln002079	C-Glucosyl-6-Luteolin-O-Sulfate	C-葡萄糖基-6-木犀草素-O-硫酸盐	Flavonoids	黄酮	Flavones	黄酮	C21H20O14S	527.05	447.09	528.057	[M-H]-	2	-	-	88075.8	-
Zmzp005934	Octadecanamide	硬脂酰胺	Alkaloids	生物碱	Alkaloids	生物碱	C18H37NO	284.3	102.09	283.288	[M+H]+	1	124-26-5	C13846	87484.7	-
Zbkp003178	Gambiriin B1*	甘比林B1*	Flavonoids	黄酮	Flavanols	黄烷醇类	C30H26O11	563.15	273.08	562.148	[M+H]+	1	-	C17775	87389.8	-
Wbmn009702	Asiatic acid	2,3,23-三羟基熊果-12-烯-28-酸 (积雪草酸)	Terpenoids	萜类	Triterpene	三萜	C30H48O5	487.34	487.34	488.35	[M-H]-	1	464-92-6	C08617	87337.2	-
Sayp008275	cedrusin	cedrusin	Lignans and Coumarins	木脂素和香豆素	Lignans	木脂素	C19H22O6	347.15	167.07	346.142	[M+H]+	3	-	-	87242.2	-
Hmcn002875	6-Hydroxyluteolin	6-羟基木犀草素	Flavonoids	黄酮	Flavones	黄酮	C15H10O7	301.04	255.02	302.043	[M-H]-	3	18003-33-3	C10072	87186.4	-
Yajp004597	Grasshopper Ketone	蝗虫酮	Terpenoids	萜类	Monoterpenoids	倍萜	C13H20O3	225.15	119.09	224.141	[M+H]+	3	-	-	86981.8	-
Wmhn001495	1,4-Di-O-Galloyl-D-glucose	1,4-二-O-没食子酰-D-葡萄糖	Phenolic acids	酚酸类	Phenolic acids	酚酸类	C20H20O14	483.08	169.01	484.085	[M-H]-	1	-	-	86604.3	-
HJAP045	Acoramone	菖蒲酮	Others	其它类	Ketone compounds	酮类化合物	C12H16O4	225.11	167.07	224.105	[M+H]+	2	-	-	86506.3	-
mws0917	3,7-Di-O-methylquercetin	3,7-二-O-甲基槲皮素	Flavonoids	黄酮	Flavonols	黄酮醇	C17H14O7	329.07	314.04	330.074	[M-H]-	3	2068-02-2	C01265	86503.7	ko00944,ko01110
PDP152114	Neosakuranetin*	新樱花素*	Flavonoids	黄酮	Chalcones	查耳酮	C16H14O5	287.09	167.04	286.084	[M+H]+	1	81719-04-2	-	86488.4	-
Safn001094	(2S)-2,4-dihydroxy-N-[(2R,3S,4S,5S,6S)-4-hydroxy-5,6-dimethoxy-2-methyloxan-3-yl]butanamide	(2S)-2,4-二羟基-N-[(2R,3S,4S,5S,6S)-4-羟基-56-二甲氧基-2-甲基氧杂环丁烷-3-基]丁酰胺	Alkaloids	生物碱	Alkaloids	生物碱	C12H23NO7	292.14	130.09	293.147	[M-H]-	1	-	-	86444.6	-
Hmbp002730	Isoscutellarein*	异野黄芩素*	Flavonoids	黄酮	Flavones	黄酮	C15H10O6	287.06	153.01	286.048	[M+H]+	1	41440-05-5	C10097	86336.2	-
Wcdn001780	3-methoxy-4-[3,4,5-trihydroxy-6-(sulfooxymethyl)oxan-2-yl]oxybenzoic acid	3-methoxy-4-[3,4,5-trihydroxy-6-(sulfooxymethyl)oxan-2-yl]oxybenzoic acid	Others	其它类	Others	其它	C14H18O12S	409.04	241	410.052	[M-H]-	3	-	-	86029.5	-
Hmhp005846	Tenaxin I*	韧黄芩素 I*	Flavonoids	黄酮	Flavones	黄酮	C18H16O7	345.09	330.07	344.09	[M+H]+	1	86926-52-5	-	85850.4	-
Wdyp004232	5-(2-{2-[2-(dimethylamino)ethyl]-4,5-dimethoxyphenyl}acetyl)-2h-1,3-benzodioxole-4-carboxylic acid	5-(2-{2-[2-(二甲氨基)乙基]-4,5-二甲氧基苯基}乙酰基)-2h-1,3-苯并二恶英-4-羧酸	Alkaloids	生物碱	Isoquinoline alkaloids	异喹啉类生物碱	C22H25NO7	416.17	353.1	415.163	[M+H]+	3	-	-	85777.7	-
MWStz466	Phloretin 3',5'-Di-C-glucoside	根皮素-3',5'-二-C-β-葡萄糖苷	Flavonoids	黄酮	Flavones	黄酮	C27H34O15	599.2	431.13	598.19	[M+H]+	2	357401-40-2	-	85669.1	-
Wacyn05230	1-O-p-coumaroyl Dihydroxyvaleric acid	1-O-对香豆酰 二羟基戊酸	Phenolic acids	酚酸类	Phenolic acids	酚酸类	C14H16O6	279.09	163.04	280.095	[M-H]-	1	-	-	85564.9	-
Waqkp03287	Chrysoeriol 7-O-Neohesperidoside*	金圣草黄素 7-O-新橙皮苷*	Flavonoids	黄酮	Flavones	黄酮	C28H32O15	609.18	301.07	608.174	[M+H]+	2	-	-	85560.6	-
Hmmn007137	3-Methoxy-4',5-dihydroxy-trans-stilbene	松芪; 3,4'-二羟基-5-甲氧基二苯乙烯	Others	其它类	Stilbene	茋类	C15H14O3	241.09	225.05	242.094	[M-H]-	2	42438-89-1	C20154	85536	-
pmb0108	Feruloyl syringic acid	阿魏酰丁香酸	Phenolic acids	酚酸类	Phenolic acids	酚酸类	C19H18O8	375.11	137.1	374.1	[M+H]+	3	-	-	85530.5	-
PDN185436	5-methyl-14,18-dioxahexacyclo[9.8.0.02,16.03,9.04,15.013,17]nonadeca-3,5,8-triene-7,19-dione	5-甲基-14,18-二氧杂六环[9.8.0.02,16.03,9.04,15.013,17]十九碳-3,5,8-三烯-7,19-二酮	Others	其它类	Others	其它	C18H16O4	295.1	233.1	296.105	[M-H]-	3	-	-	85448.4	-
Lmsn003297	2',3,4,4',6'-Peptahydroxychalcone 4'-O-glucoside*	3,4,2',4',6'-五羟基查耳酮-4'-O-葡萄糖苷*	Flavonoids	黄酮	Chalcones	查耳酮	C21H22O11	449.11	287.06	450.116	[M-H]-	1	-	C16408	85255.2	ko00941,ko01110
pmp001235	Cnidilide	蛇床内脂	Others	其它类	Lactones	内酯类化合物	C12H18O2	195.14	79.05	194.131	[M+H]+	3	-	C16937	85134.6	-
Wahsn05525	Secoisolariciresinol-sesquilignan	Secoisolariciresinol-sesquilignan	Lignans and Coumarins	木脂素和香豆素	Lignans	木脂素	C30H38O10	557.24	361.17	558.246	[M-H]-	3	-	-	84930.1	-
Wacyn05614	3-O-Caffeoyl-4-O-p-Coumaroylquinic acid*	3-O-咖啡酰-4-O-对香豆酰奎宁酸*	Phenolic acids	酚酸类	Phenolic acids	酚酸类	C25H24O11	499.12	337.09	500.132	[M-H]-	1	-	-	84736.7	-
ZbWn005413	4-ethyl-5-methyl-4-(sulfooxy)hexyl methacrylate	甲基丙烯酸4-乙基-5-甲基-4-(磺氧基)己酯	Others	其它类	Others	其它	C13H24O6S	307.12	96.96	308.129	[M-H]-	1	-	-	84324	-
MWStz409	3,3',4',5,6,7,8-heptamethoxyflavone	3,3',4',5,6,7,8-七甲氧基黄酮	Flavonoids	黄酮	Flavonols	黄酮醇	C22H24O9	433.15	403.11	432.142	[M+H]+	2	1178-24-1	-	83921.9	-
Zdhn005610	Citreorosein	ω-羟基大黄素	Quinones	醌类	Anthraquinone	蒽醌	C15H10O6	285.04	257.05	286.048	[M-H]-	1	481-73-2	C17810	83502.6	-
Wafn004433	1-Hexanol arabinosylglucoside	1-己醇 阿拉伯糖基葡萄糖苷	Others	其它类	Alcohol compounds	醇类化合物	C17H32O10	455.21	263.15	396.2	[M+CH3COOH-H]-	3	-	-	83483.1	-
pmn001640	Myricetin-3-O-arabinoside	杨梅素-3-O-阿拉伯糖苷	Flavonoids	黄酮	Flavonols	黄酮醇	C20H18O12	449.07	316	450.08	[M-H]-	1	132679-85-7	-	83052.1	-
PDP240682	Levofolinic acid*	叶酸杂质 H*	Alkaloids	生物碱	Alkaloids	生物碱	C20H23N7O7	474.18	327.12	473.166	[M+H]+	1	-	-	82658.8	-
Lmtn005440	Dihydrodehydrodiconiferyl alcohol	二氢脱氢双松柏醇	Lignans and Coumarins	木脂素和香豆素	Lignans	木脂素	C20H24O6	359.15	269.08	360.157	[M-H]-	3	126253-41-6	-	82301.1	-
PDP154099	beta-Pinguisenediol	beta-Pinguisenediol	Terpenoids	萜类	Sesquiterpenoids	倍半萜	C15H24O2	237.18	107.09	236.178	[M+H]+	2	73020-88-9	-	81476.2	-
Labn003679	(E)-caffeyl alcohol 4-O-β-D-glucopyranoside	咖啡醇 4-O-β-D-葡萄糖苷	Others	其它类	Alcohol compounds	醇类化合物	C15H20O8	327.11	147.05	328.116	[M-H]-	3	-	-	81438	-
Wajp001786	Xanthurenate-8-O-beta-D-glucoside*	Xanthurenate-8-O-beta-D-glucoside*	Alkaloids	生物碱	Alkaloids	生物碱	C16H17NO9	368.1	206.04	367.09	[M+H]+	1	-	-	81026	-
MWSmce572	Cinnamamide	肉桂酰胺	Alkaloids	生物碱	Alkaloids	生物碱	C9H9NO	148.08	103.06	147.068	[M+H]+	2	22031-64-7	-	80835.6	-
Lskp211392	Libocedrine B	Libocedrine B	Terpenoids	萜类	Sesquiterpenoids	倍半萜	C15H22O	219.17	145.1	218.167	[M+H]+	3	-	-	80770.1	-
Lmfn003760	Quercetin-4'-O-glucuronide*	槲皮素-4'-O-葡萄糖醛酸苷*	Flavonoids	黄酮	Flavonols	黄酮醇	C21H18O13	477.07	301.04	478.075	[M-H]-	1	201463-36-7	-	80146	-
WapTKC200976	3-oxolanost-7-en-26-oic acid*	3-oxolanost-7-en-26-oic acid*	Terpenoids	萜类	Triterpene	三萜	C30H48O3	457.36	421.35	456.36	[M+H]+	2	-	-	80125.5	-
Lazn002213	1-(4-Hydroxy-3-methoxyphenyl)-2-[4-(1,2,3-trihydroxypropyl)-2-methoxyphenoxy]-1,3-propanediol	1-(4-Hydroxy-3-methoxyphenyl)-2-[4-(1,2,3-trihydroxypropyl)-2-methoxyphenoxy]-1,3-propanediol	Lignans and Coumarins	木脂素和香豆素	Lignans	木脂素	C20H26O9	409.15	165.06	410.158	[M-H]-	3	-	-	80045.9	-
Rfn04629	S-(-)-N-trans-Feruloyl normetanephrine	S-（-）-N-反式-阿魏酰去甲肾上腺素	Alkaloids	生物碱	Phenolamine	酚胺	C19H21NO6	360.15	177.05	359.137	[M+H]+	1	2705170-78-9	-	79749.3	-
PDP008837	Dumortenol	Dumortenol	Terpenoids	萜类	Sesquiterpenoids	倍半萜	C15H24O	221.19	147.12	220.183	[M+H]+	2	-	-	79569.3	-
Hmgp003664	Apigenin-6-C-rhamnoside	芹菜素-6-C-鼠李糖苷	Flavonoids	黄酮	Flavones	黄酮	C21H20O9	417.12	381.1	416.111	[M+H]+	1	-	-	79526.9	-
Wasn005073	Protocatechuic acid 4-O-(2''-O-Vanilloyl)Glucoside	原儿茶酸 4-O-(2''-O-香草酰)葡萄糖苷	Phenolic acids	酚酸类	Phenolic acids	酚酸类	C21H22O12	465.11	315.07	466.111	[M-H]-	3	-	-	78960.8	-
MWSslk076	Nicotinic acid N-oxide	氧化烟酸	Alkaloids	生物碱	Pyridine alkaloids	吡啶类生物碱	C6H5NO3	140.03	105.02	139.027	[M+H]+	2	2398-81-4	-	78772.6	-
mws1014	Fraxetin	秦皮素	Lignans and Coumarins	木脂素和香豆素	Coumarins	香豆素	C10H8O5	209.04	149.02	208.037	[M+H]+	3	574-84-5	C09265	78579.4	ko00999,ko01110
pmb0130	Acetryptine	乙酰色胺	Alkaloids	生物碱	Plumerane	吲哚类生物碱	C12H14N2O	203.12	144.08	202.111	[M+H]+	3	3551-18-6	-	78561.5	-
Wcdn006597	ligballinol	ligballinol	Lignans and Coumarins	木脂素和香豆素	Lignans	木脂素	C18H18O4	297.11	121.03	298.12	[M-H]-	3	-	-	78561.3	-
mws0062	Orobol	异木犀草素(香豌豆苷元)	Flavonoids	黄酮	Isoflavones	异黄酮	C15H10O6	287.06	241.05	286.048	[M+H]+	3	480-23-9	C10510	78494.1	-
Rfn0599	methyl (2S,4R)-4-hydroxypiperidine-2-carboxylate	methyl (2S,4R)-4-hydroxypiperidine-2-carboxylate	Alkaloids	生物碱	Alkaloids	生物碱	C7H13NO3	160.1	82.06	159.089	[M+H]+	1	211058-80-9	-	78395.2	-
Zmrp110405	3-Hydroxylup-20(29)-en-24-oic acid	3-羟基羽扇-20(29)-烯-24-酸	Terpenoids	萜类	Triterpene	三萜	C30H48O3	457.37	439.36	456.36	[M+H]+	2	-	-	78220.8	-
Zbsp004136	Quercetin-3-O-(6''-O-arabinosyl)glucoside*	檞皮素-3-O-(6''-O-阿拉伯糖基)葡萄糖苷*	Flavonoids	黄酮	Flavonols	黄酮醇	C26H28O16	597.14	303.05	596.138	[M+H]+	3	-	-	77930.4	-
Hmgn004139	Isohydroxymatairesinol	异羟基罗汉松脂醇	Lignans and Coumarins	木脂素和香豆素	Lignans	木脂素	C20H22O7	373.13	329.05	374.137	[M-H]-	3	-	-	77825.4	-
HJAP024	Kaempferol-6,8-di-C-glucoside	山柰酚-6,8-二-C-葡萄糖苷	Flavonoids	黄酮	Flavonols	黄酮醇	C27H30O16	611.16	491.12	610.154	[M+H]+	3	-	-	77732.6	-
Ladp007948	Oleracone B	Oleracone B	Others	其它类	Others	其它	C13H18O2	207.14	149.1	206.131	[M+H]+	3	-	-	77712.3	-
Lmyn005006	Eriodictyol-7-O-(6''-O-p-coumaroyl)glucoside	圣草酚-7-O-(6''-O-对香豆酰)葡萄糖苷	Flavonoids	黄酮	Flavanones	二氢黄酮	C30H28O13	595.15	287.06	596.153	[M-H]-	3	-	-	77406.4	-
Lmsn004921	1,2-Di-O-galloyl-5-O-Cinnamoyl-β-D-glucose	1,2-二-O-没食子酰-5-O-肉桂酰-β-D-葡萄糖	Phenolic acids	酚酸类	Phenolic acids	酚酸类	C29H26O15	613.12	169.01	614.127	[M-H]-	3	-	-	77135	-
PDP240129	Luteolin 7-(6''-p-benzoyglucoside)	木犀草素7-（6'-对苯甲酰葡萄糖苷）	Flavonoids	黄酮	Flavones	黄酮	C28H24O12	553.13	287.06	552.127	[M+H]+	1	-	-	76893.8	-
MWStz403	Isocarlinoside	异刺苞菊苷	Flavonoids	黄酮	Flavones	黄酮	C26H28O15	581.15	413.09	580.143	[M+H]+	2	83151-90-0	-	76679.5	-
Wacyn05736	3-O-Caffeoyl-5-O-p-Coumaroylquinic acid*	3-O-咖啡酰-5-O-对香豆酰奎宁酸*	Phenolic acids	酚酸类	Phenolic acids	酚酸类	C25H24O11	499.12	337.09	500.132	[M-H]-	1	-	-	76403.4	-
Lhmp121010	Olivil Monoacetate	橄榄树脂素单乙酸酯	Lignans and Coumarins	木脂素和香豆素	Lignans	木脂素	C22H26O8	419.17	205.09	418.163	[M+H]+	3	1016974-78-9	-	76351.9	-
Lmtn002565	1-O-Vanilloyl-beta-D-glucose	1-O-香草酰-D-葡萄糖	Phenolic acids	酚酸类	Phenolic acids	酚酸类	C14H18O9	329.11	167.03	330.095	[M-H]-	3	-	C20470	76328.1	-
WapTKC057237	Sorbinol B	Sorbinol B	Terpenoids	萜类	Triterpene	三萜	C30H48O4	473.36	437.34	472.355	[M+H]+	1	943249-03-4	-	76248.7	-
Lhhp102901	3-(α,4-Dihydroxy-3-methoxybenzyl)-4-(hydroxy-3-methoxybenzyl)	3-(α,4-二羟基-3-甲氧基苯甲基)-4-(羟基-3-甲氧基苯甲基)四氢呋喃	Others	其它类	Others	其它	C20H24O6	361.16	189.09	360.157	[M+H]+	3	-	-	76217.7	-
PDP233150	6-hydroxy-3,6,9-trimethyl-3,3a,4,5,6a,7,8,9b-octahydroazuleno[4,5-b]furan-2-one	6-hydroxy-3,6,9-trimethyl-3,3a,4,5,6a,7,8,9b-octahydroazuleno[4,5-b]furan-2-one	Terpenoids	萜类	Sesquiterpenoids	倍半萜	C15H22O3	251.16	159.12	250.157	[M+H]+	1	-	-	76128	-
Lmmn004459	Ent-15-oxo-2β,16,19-trihydroxypimar-8(14)-ene	对映-15-酮基-2β,16,19-三羟基海松烷-8(14)-烯	Terpenoids	萜类	Ditepenoids	二萜	C20H32O4	335.22	335.22	336.23	[M-H]-	3	-	-	76005.5	-
Wbtp006564	4,8,10-trihydroxy-2-methoxy-1h,2h-furo[3,2-a]xanthen-11-one*	4,8,10-三羟基-2-甲氧基-1h,2h-呋喃并[3,2-a]-11-蒽酮*	Flavonoids	黄酮	Other Flavonoids	其它类黄酮	C16H12O7	317.07	302.04	316.058	[M+H]+	1	-	-	75790.2	-
pmb0680	Vitexin-7-O-(6''-p-coumaroyl)glucoside	牡荆素-7-O-(6''-对香豆酰)葡萄糖苷	Flavonoids	黄酮	Flavones	黄酮	C36H36O17	741.2	147.3	740.195	[M+H]+	3	-	-	75787	-
Lcfp071374	3-Methylquinoline-4-carboxylicacid*	3-甲基喹啉-4-羧酸*	Alkaloids	生物碱	Quinoline alkaloids	喹啉类生物碱	C11H9NO2	188.07	142.07	187.063	[M+H]+	2	1873-51-4	-	75626.8	-
Rfn07023	Tremulenolide B*	Tremulenolide B*	Terpenoids	萜类	Sesquiterpenoids	倍半萜	C15H22O2	235.17	119.09	234.162	[M+H]+	2	-	-	75478.3	-
Lssp210309	Ursolic acid*	3-羟基熊果-12-烯-28-酸 (熊果酸)*	Terpenoids	萜类	Triterpene	三萜	C30H48O3	457.36	421.35	456.36	[M+H]+	2	77-52-1	C08988	75464.8	-
Zbsn004080	Kakispyrone	柿叶酮	Others	其它类	Others	其它	C19H20O9	391.1	229.05	392.111	[M-H]-	3	-	-	75268.4	-
pmn001681	1-(4-Methoxyphenyl)-1-propanol	1-(4-甲氧苯基)-1-丙醇	Others	其它类	Alcohol compounds	醇类化合物	C10H14O2	165.09	149.06	166.099	[M-H]-	3	5349-60-0	-	75193.6	-
Sadp012783	Penicillar C	Penicillar C	Others	其它类	Others	其它	C11H18O2	183.14	81.07	182.131	[M+H]+	2	-	-	75029.1	-
Lmmn003398	Kaempferol-3-O-(6''-O-acetyl)glucoside	山柰酚-3-O-(6''-O-乙酰)葡萄糖苷	Flavonoids	黄酮	Flavonols	黄酮醇	C23H22O12	489.11	285.04	490.111	[M-H]-	2	-	-	74737.5	-
Zamn006847	glycoric acid*	glycoric acid*	Others	其它类	Others	其它	C12H20O4	227.13	183.14	228.136	[M-H]-	2	-	-	74733.1	-
PDN284930	(1R,2S,5S,7S,10R,11R,15S)-5-(benzyloxy)-2,15-dimethyltetracyclo[8.7.0.02,7.011,15]heptadecane	(1R,2S,5S,7S,10R,11R,15S)-5-(苄氧基)-2,15-二甲基四环[8.7.0.02,7.011,15]十七烷	Others	其它类	Others	其它	C26H38O	365.27	199.13	366.292	[M-H]-	3	-	-	74723	-
Wasn002043	3,5-Di-Galloyl Sorbitol	3,5-二没食子酰基 山梨糖醇	Phenolic acids	酚酸类	Phenolic acids	酚酸类	C20H22O14	485.09	315.07	486.101	[M-H]-	1	-	-	74649.9	-
CYn005475	Epicatechin 4',5-Digallate*	表儿茶素 4',5-二没食子酸酯*	Flavonoids	黄酮	Flavanols	黄烷醇类	C29H22O14	593.093	441.085	594.101	[M-H]-	1	-	-	74465.4	-
Hmbp001276	Gallacetophenone	没食子苯乙酮	Others	其它类	Ketone compounds	酮类化合物	C8H8O4	169.05	65.03	168.042	[M+H]+	1	528-21-2	-	74424.7	-
Zbjp001957	Cyanidin 3,5-O-diglucoside*	矢车菊素-3,5-二-O-葡萄糖苷*	Flavonoids	黄酮	Anthocyanidins	花青素	C27H31O16+	611.16	287.06	611.161	[M]+	3	20905-74-2	C08639	74330.7	ko00942
pmp000401	Licorice glycoside C2	甘草苷 C2	Flavonoids	黄酮	Flavanones	二氢黄酮	C36H38O16	727.22	309.1	726.216	[M+H]+	3	202657-55-4	-	74314.7	-
Wbsp013361	serratenediol	千层塔烯二醇	Terpenoids	萜类	Triterpene	三萜	C30H50O2	443.39	425.38	442.381	[M+H]+	2	2239-24-9	-	74201.9	-
Lmcp004714	6-Hydroxy-7-Methoxy-2-[2-(3'-Hydroxy-4'-Methoxyphenyl)Ethyl]Chromone	6-羟基-7-甲氧基-2-[2-(3'-羟基-4'-甲氧基苯基)乙基]色酮	Others	其它类	Chromone	色酮类	C19H18O6	343.12	137.06	342.11	[M+H]+	3	-	-	74199.9	-
MWStz631	(-)-Pinoresinol glucoside	松脂醇-4-O-葡萄糖苷	Lignans and Coumarins	木脂素和香豆素	Lignans	木脂素	C26H32O11	519.19	357.14	520.194	[M-H]-	1	41607-20-9	C17529	74128.4	-
Lahp002992	Epigallocatechin-(4β→8)-epigallocatechin-3-O-gallate	表没食子儿茶素-(4β→8)-表没食子儿茶素-3-O-没食子酸酯	Flavonoids	黄酮	Flavanols	黄烷醇类	C37H30O18	763.15	305.07	762.143	[M+H]+	1	86588-88-7	-	73849.8	-
Hmjp004736	Epigallocatechin-3-O-(3,5-O-dimethyl)gallate	表没食子儿茶素-3-O-(3,5-O-二甲基)没食子酸酯	Flavonoids	黄酮	Flavanols	黄烷醇类	C24H22O11	487.12	139.04	486.116	[M+H]+	3	-	-	73633.2	-
Lhqp101805	Skimmin (7-Hydroxycoumarin-7-O-glucoside)	茵芋苷	Lignans and Coumarins	木脂素和香豆素	Coumarins	香豆素	C15H16O8	325.09	163.04	324.084	[M+H]+	3	93-39-0	-	73431.6	-
Lhgp102109	Agarofuran	Agarofuran	Terpenoids	萜类	Sesquiterpenoids	倍半萜	C15H24O	221.19	119.09	220.183	[M+H]+	3	-	-	73428.8	-
Wahp002483	N-Cinnamoylputrescine	N-肉桂酰腐胺	Alkaloids	生物碱	Phenolamine	酚胺	C13H18N2O	219.15	131.05	218.143	[M+H]+	3	-	-	73262.2	-
ZBN0213	Myricetin-3-O-(6''-galloyl)glucoside	杨梅素-3-O-(6''-没食子酰)葡萄糖苷	Flavonoids	黄酮	Flavonols	黄酮醇	C28H24O17	631.09	479.08	632.101	[M-H]-	2	-	-	73143.4	-
MWSslk050	Naringin Dihydrochalcone	柚皮苷二氢查耳酮	Flavonoids	黄酮	Chalcones	查耳酮	C27H34O14	583.2	275.09	582.195	[M+H]+	2	18916-17-1	-	73062.1	-
CYp003369	Neohancoside B	新汉方糖苷 B	Others	其它类	Others	其它	C21H36O11	483.243	153.128	464.226	[M+H2O+H]+	3	146763-56-6	-	73047.4	-
Safn006393	Patuletin-7-O-Galactoside*	万寿菊素-7-O-半乳糖苷*	Flavonoids	黄酮	Flavonols	黄酮醇	C22H22O13	493.1	331.05	494.106	[M-H]-	1	-	-	72619.1	-
Wbtp004961	1,2,4,5-tetrahydroxy-7-(hydroxymethyl)anthracene-9,10-dione*	1,2,4,5-四羟基-7-(羟甲基)蒽-9,10-二酮*	Flavonoids	黄酮	Other Flavonoids	其它类黄酮	C15H10O7	303.05	229.05	302.043	[M+H]+	2	-	-	72581	-
Wdbp005281	9,10-Dihydro-5-methoxy-8-methyl-2,7-phenanthrenediol	9,10-二氢-5-甲氧基-8-甲基-2,7-苯蒽二醇	Others	其它类	Others	其它	C16H16O3	257.12	105.03	256.11	[M+H]+	2	-	-	72573.2	-
Wbwn000861	4-[(1e)-3-hydroxyprop-1-en-1-yl]-2,6-dimethoxyphenyl(2e)-3-phenylprop-2-enoate	4-[(1e)-3-羟基-1-烯-1-基]-2,6-二甲氧基苯基(2e)-3-苯基丙-2-烯酸	Lignans and Coumarins	木脂素和香豆素	Lignans	木脂素	C20H20O5	339.12	193.07	340.131	[M-H]-	3	-	-	72179.2	-
Qmyp101415	Septemlobin D	Septemlobin D	Terpenoids	萜类	Sesquiterpenoids	倍半萜	C18H32O4	313.24	135.12	312.23	[M+H]+	3	-	-	72153.3	-
Zmhn001358	4-O-Glucosyl-4-hydroxybenzoic acid	4-O-葡萄糖基-4-羟基苯甲酸	Phenolic acids	酚酸类	Phenolic acids	酚酸类	C13H16O8	299.08	137.02	300.084	[M-H]-	3	-	-	71969.5	-
PDN210983	methyl 3-hydroxy-13-methyltetradecanoate	3-羟基-13-甲基十四烷酸甲酯	Others	其它类	Others	其它	C16H32O3	271.23	225.22	272.235	[M-H]-	3	-	-	71697	-
Wayn007444	3,3'-Dimethylellagic acid 4'-sulfate	3,3'-二甲基鞣花酸 4'-磺酸基	Tannins	鞣质	Tannin	鞣质	C16H10O11S	408.99	329.03	409.994	[M-H]-	3	-	-	71632.1	-
Lamp008918	(1R,3E,7R,11S,12R)-Dolabella-3,8(17)-diene-7,18-diol	(1R,3E,7R,11S,12R)-海兔烷-3,8(17)-二烯-7,18-二醇	Terpenoids	萜类	Ditepenoids	二萜	C20H34O2	307.26	137.13	306.255	[M+H]+	2	-	-	70865.7	-
MA10107783	3-[(1-Carboxyvinyl)oxy]benzoate	3-[(1-羧乙烯基)氧基]苯甲酸	Phenolic acids	酚酸类	Phenolic acids	酚酸类	C10H8O5	207.03	119.05	208.037	[M-H]-	3	16929-37-6	C20772	70790.5	ko00130,ko01100,ko01110,ko01240
WapTKC176399	14-(3-hydroxyprop-1-en-2-yl)-3,7,11-trimethylcyclotetradeca-2,6,10-trien-1-ol	14-(3-hydroxyprop-1-en-2-yl)-3,7,11-trimethylcyclotetradeca-2,6,10-trien-1-ol	Terpenoids	萜类	Ditepenoids	二萜	C20H32O2	305.25	95.08	304.24	[M+H]+	2	-	-	70784.7	-
MWSmce264	Hydroxytyrosol	羟基酪醇	Others	其它类	Alcohol compounds	醇类化合物	C8H10O3	153.06	123.05	154.063	[M-H]-	3	10597-60-1	-	70558.1	-
CYn007594	3-Cinnamoyl-5-p-Coumaroylquinic acid	3-肉桂酰-5-对香豆酰奎宁酸	Phenolic acids	酚酸类	Phenolic acids	酚酸类	C25H24O9	467.135	321.099	468.142	[M-H]-	1	-	-	70544.9	-
Wacyn02228	Theasinensin E	Theasinensin E	Tannins	鞣质	Proanthocyanidins	原花青素	C30H26O14	609.13	423.07	610.132	[M-H]-	1	-	-	70401.5	-
Lskp211408	polypodin B	polypodin B	Steroids	甾体	Steroid	甾体	C27H44O8	497.31	335.26	496.304	[M+H]+	3	-	-	70319.9	-
Wagp005832	7-Methoxy-coumarin-8-yl-acetaldehyde	7-甲氧基香豆素-8-基乙醛	Lignans and Coumarins	木脂素和香豆素	Coumarins	香豆素	C12H10O4	219.06	161.06	218.058	[M+H]+	3	55136-75-9	-	70051.4	-
WaYn003112	Erythro-Guaiacylglycerol-β-threo-syringylglycerol Ether	赤式-愈创木基甘油-β-苏式-丁香酰甘油醚	Lignans and Coumarins	木脂素和香豆素	Lignans	木脂素	C21H28O10	439.16	195.07	440.168	[M-H]-	3	1313434-74-0	-	70034.6	-
WapTKC169139	4-(Hydroxymethyl)-2,4-Dimethyl-3-(3-Methyl-7-Oxoocta-1,3-Dien-1-Yl)Cyclohex-2-En-1-one	4-(Hydroxymethyl)-2,4-Dimethyl-3-(3-Methyl-7-Oxoocta-1,3-Dien-1-Yl)Cyclohex-2-En-1-one	Terpenoids	萜类	Sesquiterpenoids	倍半萜	C18H26O3	291.2	135.08	290.188	[M+H]+	2	-	-	69951.7	-
zjhp011703	mukonal*	mukonal*	Alkaloids	生物碱	Alkaloids	生物碱	C13H9NO2	212.07	184.07	211.063	[M+H]+	1	20323-67-5	-	69949.3	-
Hmgn002254	5,7,3'-Trihydroxy-4,6,5'-trimethoxyxanthone	5,7,3'-三羟基-4,6,5'-三甲氧基氧杂蒽酮	Flavonoids	黄酮	Other Flavonoids	其它类黄酮	C17H14O8	345.06	285.04	346.069	[M-H]-	3	-	-	69857.4	-
Lwmp121417	Wenyujinins R	Wenyujinins R	Terpenoids	萜类	Sesquiterpenoids	倍半萜	C15H24O3	253.18	133.1	252.173	[M+H]+	3	-	-	69853.9	-
PD0942636	beta-Apo-13-carotenone	beta-Apo-13- 胡萝卜素酮	Terpenoids	萜类	Sesquiterpenoids	倍半萜	C18H26O	259.21	119.09	258.198	[M+H]+	1	1220-77-5	-	69799.5	-
MWStz063	2-Ethyl-2,6,6-trimethylpiperidin-4-one	2-乙基-2,6,6-三甲基派啶-4-酮	Alkaloids	生物碱	Piperidine alkaloids	哌啶类生物碱	C10H19NO	170.15	152.14	169.147	[M+H]+	3	133568-79-3	-	69770.1	-
MWSN0014	Acacetin	金合欢素	Flavonoids	黄酮	Flavones	黄酮	C16H12O5	283.06	268.04	284.068	[M-H]-	1	480-44-4	C01470	69567.2	ko00944
Lmtn002796	Aromadendrin-7-O-glucoside	香橙素-7-O-葡萄糖苷	Flavonoids	黄酮	Flavanonols	二氢黄酮醇	C21H22O11	449.11	287.06	450.116	[M-H]-	1	28189-90-4	-	69544	-
pmn001702	Tetahydroxyflavone-7-O-glucuronide	四羟基黄酮-7-O-葡萄糖醛酸苷	Flavonoids	黄酮	Flavones	黄酮	C21H18O12	461.07	285.05	462.08	[M-H]-	3	-	-	69455.5	-
Labn002291	Rhamnosyl-gentisic acid-5-O-β-D-glucoside	鼠李糖基-龙胆酸-5-氧-β-D-葡萄糖苷	Phenolic acids	酚酸类	Phenolic acids	酚酸类	C19H26O13	461.13	153.02	462.137	[M-H]-	2	-	-	69269.7	-
Sasn007550	(5S,8R,12S)-5,8-dihydroxy-12-methyl-1-oxacyclododeca-3,6-dien-2-one	(5S,8R,12S)-5,8-二羟基-12-甲基-1-氧环十二烷-3,6-二烯-2-酮	Others	其它类	Others	其它	C12H18O4	225.11	207.1	226.12	[M-H]-	1	-	-	68817.5	-
Qmxp101501	13-Carboxy-blumenol C	13-羧基布卢姆醇C	Terpenoids	萜类	Monoterpenoids	倍萜	C13H20O4	241.14	137.09	240.136	[M+H]+	2	-	-	68784	-
Zmhp002814	5,7,8-Tetrahydroxy-6-methoxyflavone	5,7,8-三羟基-6-甲氧基黄酮	Flavonoids	黄酮	Flavones	黄酮	C16H12O6	301.07	286.05	300.063	[M+H]+	1	-	-	68621.2	-
Lmpp003930	Apigenin-7-O-(6''-p-Coumaryl)glucoside	芹菜素-7-O-(6''-对香豆酰)葡萄糖苷	Flavonoids	黄酮	Flavones	黄酮	C30H26O12	579.15	271.06	578.142	[M+H]+	3	-	-	68452.1	-
Wchn002309	3,4-Di-O-Galloyl-D-Glucose	3,4-二-O-没食子酰基-β-D-葡萄糖	Phenolic acids	酚酸类	Phenolic acids	酚酸类	C20H20O14	483.08	169.01	484.085	[M-H]-	1	-	-	68403.7	-
Zbnp004262	Diosmetin-8-C-(2''-O-rhamnosyl)glucoside	香叶木素-8-C-(2''-O-鼠李糖基)葡萄糖苷	Flavonoids	黄酮	Flavones	黄酮	C28H32O15	609.18	463.12	608.174	[M+H]+	3	98891-92-0	-	68321.6	-
Lmyp006086	Prunetin-5-O-glucoside*	樱黄素-5-O-葡萄糖苷*	Flavonoids	黄酮	Isoflavones	异黄酮	C22H22O10	447.13	285.07	446.121	[M+H]+	2	-	-	68170.7	-
WapTKC021858	Asperulogenin	Asperulogenin	Terpenoids	萜类	Monoterpenoids	倍萜	C10H12O4	197.08	109.06	196.074	[M+H]+	2	1639418-29-3	-	68063.9	-
Hmtn001302	Glucosyloxybenzoic acid	葡萄糖氧基苯甲酸	Phenolic acids	酚酸类	Phenolic acids	酚酸类	C13H16O8	299.08	137.02	300.084	[M-H]-	3	-	-	67864.9	-
Rlp01992	Zeanoside B*	Zeanoside B*	Alkaloids	生物碱	Alkaloids	生物碱	C16H17NO9	368.1	206.05	367.09	[M+H]+	1	113202-67-8	-	67729.2	-
MWSmce329	Antiarol	3,4,5-三甲氧基苯酚	Others	其它类	Others	其它	C9H12O4	185.08	125.06	184.074	[M+H]+	2	642-71-7	C10765	67156.5	-
Smcp000882	N-benzoyl-2-aminoethyl-β-D-glucopyranoside	N-苯甲酰基-2-氨基乙基-β-D-吡喃葡萄糖苷	Alkaloids	生物碱	Alkaloids	生物碱	C15H21NO7	328.13	310.12	327.132	[M+H]+	1	-	-	67068.2	-
Rlp06499	Wogonin-7-O-glucuronide*	汉黄芩素-7-O-葡萄糖醛酸苷*	Flavonoids	黄酮	Flavones	黄酮	C22H22O10	447.13	285.08	446.121	[M+H]+	2	51059-44-0	-	66965.7	-
Lhcp090202	3-(Acetyloxy)-13,15-dihydroxyoleanan-12-one (Rubiprasin A)	3-(乙酰基氧基)-13,15-二羟基齐墩果烷-12-酮 (黑果茜草萜 A)	Terpenoids	萜类	Triterpene	三萜	C32H52O5	517.39	425.34	516.381	[M+H]+	1	125263-65-2	-	66962	-
ZBN0164	Apigenin 7-O-beta-D-glucoside	芹菜素-7-O-葡萄糖苷	Flavonoids	黄酮	Flavones	黄酮	C21H20O10	431.1	269.05	432.106	[M-H]-	2	578-74-5	C04608	66928.3	ko00944
Wbmp006013	Callicarpenal	Callicarpenal	Terpenoids	萜类	Sesquiterpenoids	倍半萜	C16H26O	235.21	81.07	234.198	[M+H]+	3	161105-12-0	-	66718.9	-
MWStz538	3',4',5,5',6,7-Hexamethoxyflavone*	3',4',5,5',6,7-六甲氧基黄酮*	Flavonoids	黄酮	Flavones	黄酮	C21H22O8	403.14	373.09	402.132	[M+H]+	2	29043-07-0	-	66518.3	-
HJN093	2-O-Salicyl-6-O-Galloyl-D-Glucose	2-O-水杨酰-6-O-没食子酰-D-葡萄糖	Phenolic acids	酚酸类	Phenolic acids	酚酸类	C20H20O12	451.09	313.05	452.096	[M-H]-	3	-	-	66456.1	-
PDP150569	5,7-dimethoxy-2,6-dimethyl-chromone	5,7-二甲氧基-2,6-二甲基色酮	Others	其它类	Chromone	色酮类	C13H14O4	235.1	220.07	234.089	[M+H]+	2	-	-	65959.5	-
Qmdp083105	Prostephanaberrine	原千金藤那布任碱	Alkaloids	生物碱	Isoquinoline alkaloids	异喹啉类生物碱	C19H21NO5	344.15	299.13	343.142	[M+H]+	2	105608-27-3	-	65801.7	-
Safn008019	Kaempferol-3-O-(4''-(E)-p-coumarylrobinobioside)	山柰酚-3-O-(4'-(E)-对香豆酰洋槐糖苷)	Flavonoids	黄酮	Flavonols	黄酮醇	C36H36O17	739.18	593.15	740.195	[M-H]-	2	-	-	65705	-
Wcdn001824	2,5-Dihydroxybenzoic acid-5-O-glucoside	2,5-二羟基苯甲酸-5-O-葡萄糖苷	Phenolic acids	酚酸类	Phenolic acids	酚酸类	C13H16O9	315.07	153.02	316.079	[M-H]-	1	-	-	65654.5	-
Zjyp102918	Epinootkatol	表圆柚醇	Terpenoids	萜类	Sesquiterpenoids	倍半萜	C15H24O	221.19	119.08	220.183	[M+H]+	1	-	-	65336.1	-
mws1293	Theaflavin	茶黄素(TF1)	Tannins	鞣质	Proanthocyanidins	原花青素	C29H24O12	565.13	139.04	564.127	[M+H]+	3	4670-05-7	-	64842.2	-
PDN082877	4-{7-methyl-2,5-dioxo-2H,3H,4H,5H-pyrano[4,3-b]pyran-4-yl}benzoic acid	4-{7-甲基-2,5-二氧-2H,3H,4H,5H-吡喃[4,3-b]吡喃-4-基}苯甲酸	Others	其它类	Others	其它	C16H12O6	299.06	189.02	300.063	[M-H]-	3	-	-	64810.6	-
Lhkp101315	(3aS,5R,7aR)-4,4-Dimethyl-7a-hydroxymethyl-5-hydroxy-2,3,3a,4,5,7a-hexahydrobenzo[b]furan-2-one	(3aS,5R,7aR)-4,4-二甲基-7a-羟基甲基-5-羟基-2,3,3a,4,5,7a-六氢苯并[b]呋喃-2-醇	Others	其它类	Others	其它	C11H16O4	213.11	149.09	212.105	[M+H]+	1	-	-	64546	-
CYn007140	3-Cinnamoyl-5-Caffeoylquinic acid	3-肉桂酰-5-咖啡酰奎宁酸	Phenolic acids	酚酸类	Phenolic acids	酚酸类	C25H24O10	483.13	321.099	484.137	[M-H]-	1	-	-	64524.2	-
Qmyp122014	Pterodnic acid	Pterodnic acid	Terpenoids	萜类	Sesquiterpenoids	倍半萜	C15H20O3	249.15	69.03	248.141	[M+H]+	3	-	-	64083.8	-
MWS0274	DL-3-Phenyllactic acid*	DL-3-苯基乳酸*	Phenolic acids	酚酸类	Phenolic acids	酚酸类	C9H10O3	165.06	119.05	166.063	[M-H]-	3	828-01-3	-	63907.4	-
Hmcp002354	Crenatine	1-乙烯基-4-甲氧基-9H-吡啶并[3,4-b]吲哚	Alkaloids	生物碱	Plumerane	吲哚类生物碱	C14H14N2O	227.13	121.01	226.111	[M+H]+	2	26585-14-8	-	63677.9	-
Lasp008777	1-hydroxyacridone*	1-羟基吖啶酮*	Alkaloids	生物碱	Quinorisidine alkaloids	奎诺里西啶类生物碱	C13H9NO2	212.07	184.07	211.063	[M+H]+	1	65582-54-9	-	63510.8	-
WapTKC159945	3-Hydroxy-8-Methyl-5-(Propan-2-Ylidene)-1,2,3,3a,4,5,6,7-Octahydroazulen-6-one	3-Hydroxy-8-Methyl-5-(Propan-2-Ylidene)-1,2,3,3a,4,5,6,7-Octahydroazulen-6-one	Terpenoids	萜类	Sesquiterpenoids	倍半萜	C14H20O2	221.15	119.08	220.146	[M+H]+	2	-	-	63445.9	-
MWSmce469	Spinacine	菠菜素	Alkaloids	生物碱	Piperidine alkaloids	哌啶类生物碱	C7H9N3O2	168.08	95.06	167.07	[M+H]+	3	59981-63-4	-	63195.3	-
Wacyn03531	2-[4-(3-Hydroxypropyl)-2-methoxyphenoxy]-1,3-propanediol 1-glucoside	2-[4-(3-羟基丙基)-2-甲氧基苯氧基]-1,3-丙二醇 1-葡糖苷	Others	其它类	Alcohol compounds	醇类化合物	C19H30O10	477.2	181.09	418.184	[M+CH3COO]-	2	-	-	63173.5	-
Lmbn005454	Naringenin-5-methyl ether	柚皮素-5-甲醚	Flavonoids	黄酮	Flavones	黄酮	C16H14O5	285.08	119.05	286.084	[M-H]-	3	61823-56-1	-	63023.8	-
Layp006277	Hedyotol C	Hedyotol C	Lignans and Coumarins	木脂素和香豆素	Lignans	木脂素	C31H36O11	585.23	359.15	584.226	[M+H]+	3	97465-79-7	-	62887	-
Wbjp002336	N,N-diethyl-5-hydroxytryptamineoxalate	N,N-二乙基-5-羟基色胺草酸酯	Alkaloids	生物碱	Alkaloids	生物碱	C16H18N2O5	319.13	301.12	318.122	[M+H]+	2	-	-	62813.9	-
pmn001505	Oleanolic acid-3-O-xylosyl(1→3)glucuronide	齐墩果酸-3-O-木糖基(1→3)葡萄糖醛酸苷	Terpenoids	萜类	Triterpene Saponin	三萜皂苷	C41H64O13	763.43	763.4	764.435	[M-H]-	3	-	-	62745.6	-
Lmbn005172	2,6-Dimethoxybenzaldehyde	2,6-二甲氧基苯甲醛	Others	其它类	Aldehyde compounds	醛类化合物	C9H10O3	165.06	119.05	166.063	[M-H]-	3	3392-97-0	-	62726.9	-
Wacyn04876	4-Galloyl-5-p-Coumaroylquinic acid*	4-没食子酰-5-对香豆酰奎宁酸*	Phenolic acids	酚酸类	Phenolic acids	酚酸类	C23H22O12	489.1	337.09	490.111	[M-H]-	1	-	-	62387	-
Wcfn003299	3,3-bis-(4-hydroxy-3-methoxyphenyl)-propane-1,2-diol	3,3-二-(4-羟基-3-甲氧基苯基)-丙-1,2-二醇	Others	其它类	Others	其它	C17H20O6	319.12	241.05	320.126	[M-H]-	1	-	-	62234	-
Zmjp010858	Kanerocin	Kanerocin	Terpenoids	萜类	Triterpene	三萜	C30H46O3	455.35	437.34	454.345	[M+H]+	3	-	-	62047.2	-
Qmqp102515	Desacetoxymatricarin	去乙酰氧母菊素	Terpenoids	萜类	Sesquiterpenoids	倍半萜	C15H18O3	247.13	187.11	246.126	[M+H]+	1	17946-87-1	C09394	62012.2	-
Lmsn004132	6-Hydroxy-4',5,7-trimethoxyflavanone	6-羟基-4',5,7-三甲氧基黄烷酮	Flavonoids	黄酮	Flavanones	二氢黄酮	C18H18O6	329.09	167.04	330.11	[M-H]-	3	6626-61-5	C14997	61998.2	-
Smhp011040	ageconyflavone B	胜红蓟黄酮 B	Flavonoids	黄酮	Flavones	黄酮	C19H18O7	359.11	298.08	358.105	[M+H]+	3	-	-	61953.9	-
Sayp007081	plorantinone A	plorantinone A	Terpenoids	萜类	Sesquiterpenoids	倍半萜	C15H22O2	235.17	133.1	234.162	[M+H]+	3	-	-	61828.4	-
PDP032480	(5s,6r,7r)-5,6,7-trihydroxy-2-(3-hydroxy-4-methoxyphenethyl)-5,6,7,8-tetrahydro-4h-chromen-4-one	(5s,6r,7r)-5,6,7-三羟基-2-（3-羟基-4-甲氧基苯乙基）-5,,6,7,8-四氢-4h-色烯-4-酮	Others	其它类	Others	其它	C18H20O7	349.13	137.06	348.121	[M+H]+	2	-	-	61582.3	-
CYp005864	2,5,8-trimethylnona-1,4,7-triene-1,9-diol 1-O-Glyceryl*	2,5,8-三甲基壬-1,4,7-三烯-1,9-二醇 1-O-甘油基葡萄糖苷*	Others	其它类	Others	其它	C21H36O9	451.254	271.191	432.236	[M+H2O+H]+	3	-	-	61483.1	-
Zbjn008081	Kaempferide*	山柰素*	Flavonoids	黄酮	Flavonols	黄酮醇	C16H12O6	299.06	284.04	300.063	[M-H]-	1	491-54-3	C10098	61013.2	ko00944
Wacyn05159	Epicatechin 3,5-Digallate*	表儿茶素 3,5-二没食子酸酯*	Flavonoids	黄酮	Flavanols	黄烷醇类	C29H22O14	593.1	441.08	594.101	[M-H]-	1	-	-	60836	-
MWS2001	3,5-Dinitrosalicylic acid	2-羟基-3,5-二硝基苯甲酸	Phenolic acids	酚酸类	Phenolic acids	酚酸类	C7H4N2O7	226.99	183	228.002	[M-H]-	3	609-99-4	C11319	60785.9	-
Yyyn008289	5,3'-Dihydroxy-7,4'-Dimethoxyflavone	5,3'-二羟基-7,4'-二甲氧基黄酮	Flavonoids	黄酮	Flavones	黄酮	C17H14O6	313.07	298.05	314.079	[M-H]-	1	32174-62-2	-	60568.6	-
Zmjp011129	1,3-Dihydroxyurs-12-en-28-oic acid (Kaneric acid)	1,3-二羟基熊果-12-烯-28-酸 (Kaneric acid)	Terpenoids	萜类	Triterpene	三萜	C30H48O4	473.36	455.35	472.355	[M+H]+	2	107693-87-8	-	60404.7	-
WapTKC012013	Eperuol*	Eperuol*	Terpenoids	萜类	Ditepenoids	二萜	C18H30O	263.24	81.07	262.23	[M+H]+	1	87553-46-6	-	60393.7	-
Wacyn05917	Epiafzelechin 3-O-(3-O-Methyl)Gallate	表阿夫儿茶精 3-O-(3-O-甲基)没食子酸酯	Flavonoids	黄酮	Flavanols	黄烷醇类	C23H20O9	439.1	273.08	440.111	[M-H]-	3	-	-	60353.6	-
Lmsn102501	Rhein	大黄酸	Quinones	醌类	Anthraquinone	蒽醌	C15H8O6	283.02	255.03	284.032	[M-H]-	1	478-43-3	C10401	60287.1	-
Lkmp122701	Dehydrosantamarin	Dehydrosantamarin	Terpenoids	萜类	Sesquiterpenoids	倍半萜	C15H18O3	247.134	145.1	246.126	[M+H]+	3	-	-	60182.4	-
Cmsn002371	Isolariciresinol-9-O-xyloside	异落叶松脂素-9-O-木糖苷	Lignans and Coumarins	木脂素和香豆素	Lignans	木脂素	C25H32O10	491.19	327.12	492.2	[M-H]-	3	-	-	60079.5	-
PDP016134	8-hydroxy-1,7-epoxy-2-menthene	8-羟基-1,7-环氧-2-薄荷烯	Terpenoids	萜类	Monoterpenoids	倍萜	C10H16O2	169.12	81.07	168.115	[M+H]+	2	-	-	60041.1	-
Hajp003546	catechin-3-O-α-L-rhamnopyranoside	儿茶素-3-O-α-L-吡喃鼠李糖苷	Flavonoids	黄酮	Flavanols	黄烷醇类	C21H24O10	437.14	139.04	436.137	[M+H]+	1	103630-03-1	-	60040.6	-
Lmtp006908	Dihydroisoalantolactone*	二氢异土木香内酯*	Terpenoids	萜类	Sesquiterpenoids	倍半萜	C15H22O2	235.17	179.11	234.162	[M+H]+	1	1856-58-2	-	59804.2	-
Zmhn002334	6-O-Feruloyl-glucose	6-O-阿魏酰-葡萄糖	Phenolic acids	酚酸类	Phenolic acids	酚酸类	C16H20O9	355.1	193.05	356.111	[M-H]-	3	137887-25-3	-	59667.4	-
Wasn006584	1-Galloyl-6-O-Benzoyl Glucose	1-没食子酰-6-苯甲酰葡萄糖	Phenolic acids	酚酸类	Phenolic acids	酚酸类	C20H20O11	435.09	168.01	436.101	[M-H]-	3	-	-	59556.1	-
Zbln003341	2-(2-(3,4-dihydroxyphenyl)-2-methoxyethoxy)-6-(hydroxymethyl)tetrahydro-2H-pyran-3,4,5-tri	β-甲氧基-(3,4-二羟基苯乙醇基)-葡萄糖苷	Phenolic acids	酚酸类	Phenolic acids	酚酸类	C15H22O9	345.12	191.06	346.129	[M-H]-	3	-	-	59459.8	-
Lagp007132	7,3',4'-Trihydroxyquercetin	7,3',4'-三甲氧基槲皮素	Flavonoids	黄酮	Flavonols	黄酮醇	C18H16O7	345.1	330.08	344.09	[M+H]+	3	6068-80-0	-	59423	-
Zaln004057	4-caffeoylshikimic acid	4-咖啡酰莽草酸	Phenolic acids	酚酸类	Phenolic acids	酚酸类	C16H16O8	335.08	179.03	336.084	[M-H]-	3	-	-	58916	-
Lcyp000689	Cyanidin-3-O-gentiobioside*	矢车菊素-3-O-龙胆双糖苷*	Flavonoids	黄酮	Anthocyanidins	花青素	C27H31O16+	611.16	287.06	611.161	[M]+	3	47845-44-3	-	58647.7	-
Lmsp003853	Quercetin-3-O-(6''-O-p-coumaroyl)sophoroside-7-O-rhamnoside	槲皮素-3-O-(6''-O-对香豆酰)槐糖苷-7-O-鼠李糖苷	Flavonoids	黄酮	Flavonols	黄酮醇	C42H46O23	919.25	303.05	918.243	[M+H]+	1	-	-	58475.6	-
WapTKC024668	Blumenol C*	布卢门醇C*	Terpenoids	萜类	Sesquiterpenoids	倍半萜	C13H22O2	211.17	137.1	210.162	[M+H]+	1	36151-02-7	-	58231.9	-
Lsjp211262	Megastigm-5-en-3,9-diol	Megastigm-5-en-3,9-diol	Others	其它类	Others	其它	C13H24O2	213.18	121.1	212.178	[M+H]+	3	-	-	58163.5	-
Wafn002171	Dihydroxybenzoyl(2'-sulfate)xyloside	二羟基苯甲酰基(2'-硫酸酯)木糖苷	Phenolic acids	酚酸类	Phenolic acids	酚酸类	C12H14O11S	365.02	210.99	366.026	[M-H]-	3	-	-	57960.1	-
Lmjn005592	Cirsilineol	甲基条叶蓟素	Flavonoids	黄酮	Flavones	黄酮	C18H16O7	343.08	313.04	344.09	[M-H]-	1	41365-32-6	C10032	57893.1	-
Wbhp009517	Tagalsin P	Tagalsin P	Terpenoids	萜类	Terpene	萜类	C18H28O3	293.21	275.2	292.204	[M+H]+	3	-	-	57843.1	-
Hmdn006685	3,4-Cycloopen-cycloaltin-4(29),25-diene-24-hydroxy-3-carboxylic acid	3,4-开环-环阿尔廷-4(29),25-二烯-24-羟基-3-羧酸	Terpenoids	萜类	Triterpene	三萜	C30H48O3	455.35	455.35	456.36	[M-H]-	2	-	-	57684	-
Hmsp003093	3,7-Dihydroxychromen-4-one	3,7-二羟基色原酮	Others	其它类	Chromone	色酮类	C9H6O4	179.03	77.04	178.027	[M+H]+	2	-	-	57611.8	-
Laxp004658	Phaseic acid	菜豆酸	Terpenoids	萜类	Sesquiterpenoids	倍半萜	C15H20O5	279.12	139.08	280.131	[M-H]-	1	24394-14-7	C09707	57599.5	ko00906
Wbsp000037	1-[3-(4-methyl-6-oxocyclohex-1-en-1-yl)propyl]pyrrolidin-2-one	1-[3-(4-甲基-6-氧环己-1-烯-1-基)丙基]吡咯烷-2-酮	Others	其它类	Ketone compounds	酮类化合物	C14H21NO2	236.16	58.02	235.157	[M+H]+	3	-	-	57585.2	-
Lmhn005110	Aracarpene 1*	9-甲氧基-6H-[1]苯并呋喃[3,2-c]色烯-3,4,10-三醇*	Flavonoids	黄酮	Isoflavones	异黄酮	C16H12O6	299.06	284.02	300.063	[M-H]-	3	1261245-78-6	-	57540.4	-
Zbjp002910	1,7-bis(4-hydroxy-3-methoxyphenyl)hept-6-ene-3-one	1,7-双(4-羟基-3-甲氧基苯基)庚-6-烯-3-酮	Others	其它类	Ketone compounds	酮类化合物	C21H24O5	357.17	137.06	356.162	[M+H]+	3	-	-	57452.9	-
PD0763088	4,7a-dimethyl-2-methylidene-2a,3,3a,5,6,7,8,8a-octahydro-1H-cyclobuta[g]naphthalene-1,4-diol	4,7a-dimethyl-2-methylidene-2a,3,3a,5,6,7,8,8a-octahydro-1H-cyclobuta[g]naphthalene-1,4-diol	Terpenoids	萜类	Sesquiterpenoids	倍半萜	C15H24O2	237.19	133.1	236.178	[M+H]+	2	-	-	57441.4	-
pmb0818	5-Methoxyindoleacetate	甲氧基吲哚乙酸	Alkaloids	生物碱	Plumerane	吲哚类生物碱	C11H11NO3	206.08	145.05	205.074	[M+H]+	3	3471-31-6	C05660	57274.8	ko00380
Ylgn010606	triptonoterpene	雷酚萜	Terpenoids	萜类	Ditepenoids	二萜	C20H28O2	299.2	299.21	300.209	[M-H]-	3	-	-	57268.5	-
MWStz460	Ombuin	商陆素; 3,5 ,3'-三羟基-7,4'-二甲氧基黄酮	Flavonoids	黄酮	Flavonols	黄酮醇	C17H14O7	331.08	316.06	330.074	[M+H]+	1	529-40-8	-	57176.3	-
Hmpn002587	1,7-Bis(4-hydroxy-3-methoxyphenyl)-5-oxoheptane-3-sulfonic acid	1,7-双(4-羟基-3-甲氧基苯基)-5-氧庚烷-3-磺酸	Others	其它类	Ketone compounds	酮类化合物	C21H26O8S	437.13	219.1	438.135	[M-H]-	3	-	-	57055.3	-
Lmjp003206	Quercetin-3-O-Sambubioside-5-O-Glucoside	槲皮素-3-O-桑布双糖苷-5-O-葡萄糖苷	Flavonoids	黄酮	Flavonols	黄酮醇	C32H38O21	759.2	303.05	758.191	[M+H]+	3	-	-	56952.6	-
MWSHC20155	Scopoletin	东莨菪内酯	Lignans and Coumarins	木脂素和香豆素	Coumarins	香豆素	C10H8O4	191.04	176.01	192.042	[M-H]-	3	92-61-5	C01752	56950.2	ko00999,ko01110
WaTKp13886	2-(4-Propan-2-ylphenyl)cyclopropane-1-carboxylic acid	2-(4-丙-2-基苯基)环丙烷-1-羧酸	Phenolic acids	酚酸类	Phenolic acids	酚酸类	C13H16O2	205.12	159.12	204.115	[M+H]+	2	1218412-54-4	-	56885	-
Waln006120	Octyl 6-O-Alpha-L-Arabinopyranosyl-Beta-D-Glucopyranoside	辛基 6-O-α-L-阿拉伯吡喃糖基-β-D-吡喃葡萄糖苷	Others	其它类	Alcohol compounds	醇类化合物	C19H36O10	423.22	291.18	424.231	[M-H]-	2	168288-07-1	-	56810	-
pme3437	Eudesmic acid (3,4,5-trimethoxybenzoic acid)	3,4,5-三甲氧基苯甲酸	Phenolic acids	酚酸类	Phenolic acids	酚酸类	C10H12O5	213.08	154.06	212.069	[M+H]+	3	118-41-2	-	56790.9	-
Wbsp010035	3β,14α,15α,21α-tetrahydroxyserrat-14-en-3-(3'-methoxyl-4'-hydroxybenzoate)*	3β,14α,15α,21α-四羟基锯齿-14-烯-3-(3'-甲氧基-4'-羟基苯甲酸酯)*	Terpenoids	萜类	Triterpene	三萜	C38H58O7	627.42	609.41	626.418	[M+H]+	3	-	-	56731.4	-
Wbtp005056	Methyl 4,5-dihydroxy-6-(2-hydroxyethyl)-8-methoxy-9-oxoxanthene-1-carboxylate	4,5-二羟基-6-(2-羟乙基)-8-甲氧基-9-氧杂蒽-1-羧酸甲酯	Others	其它类	Ketone compounds	酮类化合物	C18H16O8	361.09	361.09	360.084	[M+H]+	3	-	-	56680	-
pmp000587	Luteolin 7-O-(6''-malonylglucoside)*	木犀草素-7-O-(6''-丙二酰)葡萄糖苷*	Flavonoids	黄酮	Flavones	黄酮	C24H22O14	535.11	287.05	534.101	[M+H]+	3	-	C10103	56514.2	-
Zbsp004739	Chrysin-8-C-glucoside	白杨素-8-C-葡萄糖苷	Flavonoids	黄酮	Flavones	黄酮	C21H20O9	417.12	297.08	416.111	[M+H]+	3	160880-89-7	-	56370.3	-
Lmqp002161	Cyanidin-3-O-rutinoside-5,3'-di-O-glucoside	矢车菊素-3-O-芸香糖苷-5,3'-二-O-葡萄糖苷	Flavonoids	黄酮	Anthocyanidins	花青素	C39H51O25+	919.27	449.11	919.271	[M]+	3	-	-	56322.4	-
Waptn03507	Vomifoliol-D-glucopyranoside	催吐萝芙木醇 葡萄糖苷	Terpenoids	萜类	Monoterpenoids	倍萜	C19H30O8	445.21	153.09	386.194	[M+CH3COO]-	1	-	-	56270.2	-
Lmbn001162	Cichoriin*	菊苣苷*	Lignans and Coumarins	木脂素和香豆素	Coumarins	香豆素	C15H16O9	339.07	177.02	340.079	[M-H]-	2	531-58-8	C09206	55950.7	-
Wasn006237	4-Benzoyl-3,6-Di-O-Beta-D-Galloylglucose	4-苯甲酰-3,6-二-O-D-没食子酰葡萄糖	Phenolic acids	酚酸类	Phenolic acids	酚酸类	C27H24O15	587.11	417.08	588.111	[M-H]-	2	-	-	55946.6	-
MWSHC2031	2,5-Dimethyl (2S,5S)-3,6-dioxo-2,5-piperazinedipropanoate	2,5-二甲基 (2S,5S)-3,6-二氧-2,5-哌嗪二丙酸盐	Alkaloids	生物碱	Alkaloids	生物碱	C12H18N2O6	287.12	84.04	286.116	[M+H]+	2	412042-40-1	-	55881.6	-
PD0337653	6-methyl-7-(3-oxobutyl)cyclohept-2-en-1-one	6-methyl-7-(3-oxobutyl)cyclohept-2-en-1-one	Terpenoids	萜类	Sesquiterpenoids	倍半萜	C12H18O2	195.14	81.07	194.131	[M+H]+	2	-	-	55416.7	-
MWSslk135	7,8-Dihydroxy-4-methylcoumarin	7,8-二羟基-4-甲基香豆素	Lignans and Coumarins	木脂素和香豆素	Coumarins	香豆素	C10H8O4	193.05	147.05	192.042	[M+H]+	3	2107-77-9	-	55373.2	-
WapTKC112886	Ganodermaside D	Ganodermaside D	Steroids	甾体	Steroid	甾体	C28H40O2	409.31	285.18	408.303	[M+H]+	2	1310041-73-6	-	54974.5	-
PD0993994	7,7A-Diepicoprinastatin*	7,7A-Diepicoprinastatin*	Terpenoids	萜类	Sesquiterpenoids	倍半萜	C15H22O2	235.17	119.09	234.162	[M+H]+	2	-	-	54689.5	-
WapTKC189738	4,7-dimethyl-1a,2,3,4a,5,6,7a,7b-octahydro-1H-cyclopropa[h]azulene-4,7-diol	4,7-dimethyl-1a,2,3,4a,5,6,7a,7b-octahydro-1H-cyclopropa[h]azulene-4,7-diol	Terpenoids	萜类	Sesquiterpenoids	倍半萜	C13H22O2	211.17	109.1	210.162	[M+H]+	2	-	-	54632.6	-
Lmlp004754	2-Glucosyloxy-4-hydroxybenzeneacetonitrile	2-(葡萄糖基氧基)-4-羟基苯乙腈	Alkaloids	生物碱	Alkaloids	生物碱	C14H17NO7	312.11	294.21	311.101	[M+H]+	3	156368-84-2	-	54626.5	-
Wmxp009647	Momilactone A	Momilactone A	Terpenoids	萜类	Ditepenoids	二萜	C20H26O3	315.19	315.19	314.188	[M+H]+	3	51415-07-7	C18015	54556.9	ko00904,ko01110
Wbhp009564	Methyl 8,9-epoxypimaran-18-oate	8,9-环氧匹马拉18-酸甲酯	Terpenoids	萜类	Terpene	萜类	C21H34O3	335.26	335.26	334.251	[M+H]+	3	42855-38-9	-	54465.8	-
Lmyn003131	Dioxindole-3-acetic acid	二氧吲哚-3-乙酸	Alkaloids	生物碱	Plumerane	吲哚类生物碱	C10H9NO4	206.05	162.06	207.053	[M-H]-	2	-	-	54155.5	-
pmn001667	Procyanidin B4	原花青素 B4	Tannins	鞣质	Proanthocyanidins	原花青素	C30H26O12	577.14	407.08	578.142	[M-H]-	2	29106-51-2	C10238	53996.4	-
MWSHC20122	Dehydrovomifoliol	去氢催吐萝芙木醇	Terpenoids	萜类	Monoterpenoids	倍萜	C13H18O3	223.13	111.08	222.126	[M+H]+	1	15764-81-5	C02533	53973.3	-
MWSmce346	1,3-Dicaffeoylquinic acid	1,3-O-双咖啡酰奎宁酸(洋蓟酸)	Phenolic acids	酚酸类	Phenolic acids	酚酸类	C25H24O12	517.13	163.04	516.127	[M+H]+	3	30964-13-7	C10445	53820.5	-
Wacyp06719	2,7-Dimethylocta-2,4-Dienal-8-ol 8-O-B-D-Glucopyranoside	2,7-二甲基-2,4-辛二烯醛-8-醇 8-O-葡萄糖苷	Terpenoids	萜类	Monoterpenoids	倍萜	C16H26O7	348.2	123.12	330.168	[M+NH4]+	3	-	-	53806.5	-
pmb0782	Piperidine	哌啶	Alkaloids	生物碱	Piperidine alkaloids	哌啶类生物碱	C5H11N	86.1	69.07	85.0891	[M+H]+	3	110-89-4	C01746	53378.3	ko00960
Wahp006114	Tri-p-coumaroyl Spermidine	三对香豆酰亚精胺	Alkaloids	生物碱	Phenolamine	酚胺	C34H37N3O6	584.28	438.24	583.268	[M+H]+	3	-	-	52759.8	-
pme3400	Biochanin A-beta-D-glucoside*	鹰嘴豆芽素 A-7-O-葡萄糖苷(印度黄檀苷)*	Flavonoids	黄酮	Isoflavones	异黄酮	C22H22O10	447.13	285.07	446.121	[M+H]+	2	5928-26-7	C05376	52751.8	ko00943
Cmmn013275	Isopimaric acid	异海松酸	Terpenoids	萜类	Ditepenoids	二萜	C20H30O2	301.22	301.22	302.225	[M-H]-	3	5835-26-7	C09118	52727.2	ko00904,ko01110
Lskp211425	Stigmast-4-ene-3,6-dione	豆甾烷-4-烯-3,6-二酮	Steroids	甾体	Steroid	甾体	C29H46O2	427.36	165.09	426.35	[M+H]+	3	23670-94-2	-	52698.7	-
Wdzp010196	alisol G 23-acetate	23-乙酰泽泻醇G	Terpenoids	萜类	Triterpene	三萜	C32H50O5	515.37	437.34	514.366	[M+H]+	2	-	-	52602.7	-
Walbn07906	2,6-Di-tert-butyl-4-hydroxymethylphenol	2,6-二叔丁基-4-羟甲基苯酚	Others	其它类	Others	其它	C15H24O2	235.17	217.16	236.178	[M-H]-	1	88-26-6	-	52538.6	-
WapTKC159904	9-(hydroxymethyl)-2,8-dimethyltricyclo[4.4.0.02,8]decan-9-ol*	9-(hydroxymethyl)-2,8-dimethyltricyclo[4.4.0.02,8]decan-9-ol*	Terpenoids	萜类	Sesquiterpenoids	倍半萜	C13H22O2	211.17	137.1	210.162	[M+H]+	1	-	-	52536.9	-
Zbsp003857	3'-O-Methyltricetin-5-O-glucoside*	3'-O-甲基五羟黄酮-5-O-葡萄糖苷*	Flavonoids	黄酮	Flavones	黄酮	C22H22O12	479.12	317.06	478.111	[M+H]+	3	-	-	52533.9	-
Sasp003732	Isogibberellin A3	赤霉素 A3	Others	其它类	Others	其它	C19H22O6	347.15	283.13	346.142	[M+H]+	3	19123-67-2	-	52452.2	-
Zbln001290	β-Hydroxy-(3,4-dihydroxyphenylethanolyl)-glucoside	β-羟基-(3,4-二羟基苯乙醇基)-葡萄糖苷	Others	其它类	Alcohol compounds	醇类化合物	C14H20O9	331.1	151.04	332.111	[M-H]-	3	-	-	52445.3	-
Lmyn004751	Demethyl-Secoisolariciresinol	去甲基-开环异落叶松树脂酚	Lignans and Coumarins	木脂素和香豆素	Lignans	木脂素	C19H24O6	347.15	165.05	348.157	[M-H]-	3	-	-	52408.4	-
WapTKC035309	Dolichlasin	Dolichlasin	Terpenoids	萜类	Sesquiterpenoids	倍半萜	C15H24O2	237.18	105.07	236.178	[M+H]+	2	107196-11-2	-	51859.1	-
CYn002305	Methyl 3-O-Beta-Glucopyranosyl-Gallate	甲基 3-O-葡萄糖基-没食子酸酯	Phenolic acids	酚酸类	Phenolic acids	酚酸类	C14H18O10	345.083	183.03	346.09	[M-H]-	2	-	-	51650.6	-
Lcfn121143	dendrodolideK	石斛苷K	Others	其它类	Others	其它	C12H20O5	243.12	225.11	244.131	[M-H]-	1	-	-	51558.8	-
Cmhp003670	Secologanin	裂环马钱素	Terpenoids	萜类	Monoterpenoids	倍萜	C17H24O10	389.14	165.06	388.137	[M+H]+	3	19351-63-4	C01852	51549.4	ko00901,ko00902,ko00950,ko01100,ko01110
Wcgn010096	2-ethenyl-7-hydroxy-2,4b,8,8-tetramethyl-4,4a,5,7,8a,9-hexahydro-1H-phenanthrene-3,6-dione	2-ethenyl-7-hydroxy-2,4b,8,8-tetramethyl-4,4a,5,7,8a,9-hexahydro-1H-phenanthrene-3,6-dione	Terpenoids	萜类	Ditepenoids	二萜	C20H28O3	315.19	141.13	316.204	[M-H]-	3	-	-	51547.7	-
Latp004059	4-(Trans)-acetul-3,6,8-trihydroxy-3-methyl-dihydronapht halenone	4-(反式)-乙酰基-3,6,8-羟基-3-甲基-二氢萘酮	Others	其它类	Chromone	色酮类	C13H14O5	251.09	233.08	250.084	[M+H]+	2	-	-	51477.6	-
Qmyp010506	2,4,6-Trihydroxybenzophenone	2,4,6-三羟基二苯甲酮	Others	其它类	Ketone compounds	酮类化合物	C13H10O4	231.07	153.02	230.058	[M+H]+	3	3555-86-0	C06356	51421.6	-
Zmjn012003	Gypensapogenin F	绞股蓝皂苷元 F	Terpenoids	萜类	Triterpene	三萜	C30H48O4	471.34	471.34	472.355	[M-H]-	2	-	-	51417.4	-
pmp000518	7-Hydroxyrutaecarpine	7-羟基吴茱萸次碱	Alkaloids	生物碱	Plumerane	吲哚类生物碱	C18H13N3O2	304.11	286.14	303.101	[M+H]+	3	163815-35-8	-	51412.1	-
pme1936	Creatinine	肌酸酐	Alkaloids	生物碱	Alkaloids	生物碱	C4H7N3O	114.07	86.07	113.059	[M+H]+	3	60-27-5	C00791	51276.8	ko00330,ko01100
pmn001411	Cornoside	梾木苷	Phenolic acids	酚酸类	Phenolic acids	酚酸类	C14H20O8	315.11	135.05	316.116	[M-H]-	3	40661-45-8	-	51223.5	-
Lmtn002997	Mearnsetin-3-O-glucoside*	3,5,7,3',5'-五羟基-4'-甲氧基黄酮-3-O-葡萄糖苷*	Flavonoids	黄酮	Flavonols	黄酮醇	C22H22O13	493.1	331.05	494.106	[M-H]-	1	-	-	51152.6	-
Qmqp101736	Sessilifol O	Sessilifol O	Terpenoids	萜类	Sesquiterpenoids	倍半萜	C19H32O3	309.24	179.14	308.235	[M+H]+	3	-	-	51077.4	-
PDN175378	6-ethyl-11-hydroxy-9,10-dimethyl-4,14-dioxatetracyclo[7.5.0.01,13.03,?]tetradec-6-en-5-one	6-乙基-11-羟基-9,10-二甲基-4,14-二氧杂四环[7.5.0.01,13.03,?]十四碳-6-烯-5-酮	Terpenoids	萜类	Sesquiterpenoids	倍半萜	C16H22O4	277.14	205.08	278.152	[M-H]-	3	-	-	50997.1	-
Cmhn002057	2,7-Dimethyl-2,4-diene-deca-α,x-diacid 8-O-β-glucoside	2,7-二甲基-2,4-二烯-癸-α,x-二酸 8-O-β-葡萄糖苷	Tannins	鞣质	Tannin	鞣质	C18H28O10	403.16	343.14	404.168	[M-H]-	3	-	-	50985.9	-
FQtp008495	13-Hydroxygermacrone*	13-羟基吉马酮*	Terpenoids	萜类	Sesquiterpenoids	倍半萜	C15H22O2	235.17	179.11	234.162	[M+H]+	1	-	C17491	50907.4	-
mws1350	Syringaldehyde; 4-Hydroxy-3,5-Dimethoxybenzaldehyde	丁香醛; 4-羟基-3,5-二甲氧基苯甲醛	Others	其它类	Aldehyde compounds	醛类化合物	C9H10O4	181.05	151	182.058	[M-H]-	3	134-96-3	-	50686.8	-
Salp003007	3-(Dimethylamino)propyl benzoate	3-(二甲基氨基)丙基苯甲酸酯	Alkaloids	生物碱	Alkaloids	生物碱	C12H17NO2	208.13	149.06	207.126	[M+H]+	2	-	C14168	50563.5	-
mws1195	p-Coumaric acid methyl ester	对香豆酸甲酯	Phenolic acids	酚酸类	Phenolic acids	酚酸类	C10H10O3	179.07	147.04	178.063	[M+H]+	2	19367-38-5	-	50375.6	-
Lmyp004963	Apigenin-6-C-(2''-rhamnosyl)glucoside	芹菜素-6-C-(2''-鼠李糖基)葡萄糖苷	Flavonoids	黄酮	Flavones	黄酮	C27H30O14	579.17	415.11	578.164	[M+H]+	3	-	-	50227.4	-
Safp017918	(diphenylphosphoroso)benzene	(二苯基磷)苯	Others	其它类	Others	其它	C18H15OP	279.09	201.05	278.086	[M+H]+	3	791-28-6	-	50177.3	-
Sasp006465	3-methyl-2-indolic acid	3-甲基-2-吲哚乙酸	Alkaloids	生物碱	Alkaloids	生物碱	C10H9NO2	176.07	130.07	175.063	[M+H]+	2	-	-	50126	-
Zbrn008158	Chrysoeriol*	金圣草黄素*	Flavonoids	黄酮	Flavones	黄酮	C16H12O6	299.06	284.03	300.063	[M-H]-	1	491-71-4	C04293	50051.9	ko00944
Lhcp102502	Eugenin*	番樱桃宁*	Others	其它类	Others	其它	C11H10O4	207.06	164.05	206.058	[M+H]+	1	480-34-2	C20210	50021.2	-
mws1326	8-Hydroxykaempferol	草棉黄素	Flavonoids	黄酮	Flavonols	黄酮醇	C15H10O7	301.04	211.04	302.043	[M-H]-	2	527-95-7	C02806	49736.3	-
HX1372	guaiacylglycerol-β-coniferyl ether	愈创木酰甘油-β-松油基醚	Lignans and Coumarins	木脂素和香豆素	Lignans	木脂素	C20H24O7	377.16	163.08	376.152	[M+H]+	3	-	-	49476.6	-
Sadn011058	[(2R,3S,4S,5R,6S)-6-{[4,7-dihydroxy-3-(hydroxymethyl)-9,10-dioxo-9,10-dihydroanthracen-2-yl]oxy}-3,4,5-trihydroxyoxan-2-yl]methyl acetate	(6-{[4,7-dihydroxy-3-(hydroxymethyl)-9,10-dioxo-9,10-dihydroanthracen-2-yl]oxy}-3,4,5-trihydroxyoxan-2-yl)methyl acetate	Quinones	醌类	Anthraquinone	蒽醌	C23H22O12	489.1	284.03	490.111	[M-H]-	2	-	-	49434	-
Wayn004109	3'-O-Methylellagic acid 4-O-beta-D-glucoside	3'-O-甲基鞣花酸 4-O-β-D-葡萄糖苷	Tannins	鞣质	Tannin	鞣质	C21H18O13	477.07	315.01	478.075	[M-H]-	3	-	-	49417.3	-
Yamp011910	(3S,8R,9S,10R,13R,14R,17S)-4,4,8,10,14-pentamethyl-17-(6-methylhepta-1,5-dien-2-yl)-2,3,4,7,8,9,10,11,12,13,14,15,16,17-tetradecahydro-1H-cyclopenta[a]phenanthren-3-ol	(3S,8R,9S,10R,13R,14R,17S)-4,4,8,10,14-pentamethyl-17-(6-methylhepta-1,5-dien-2-yl)-2,3,4,7,8,9,10,11,12,13,14,15,16,17-tetradecahydro-1H-cyclopenta[a]phenanthren-3-ol	Terpenoids	萜类	Triterpene	三萜	C30H48O	425.38	231.21	424.37	[M+H]+	3	-	-	49319.5	-
Hmzp003994	Pedaliin*	胡麻素-6-O-葡萄糖苷*	Flavonoids	黄酮	Flavones	黄酮	C22H22O12	479.12	317.08	478.111	[M+H]+	3	22860-72-6	-	49202.7	-
mws1515	alpha-Ionone	α-紫罗兰酮	Terpenoids	萜类	Monoterpenoids	倍萜	C13H20O	193.16	175.15	192.151	[M+H]+	2	127-41-3	C12286	49076.7	-
Sahp008995	Sonnerstigmane D Aglycon	Sonnerstigmane D Aglycon	Terpenoids	萜类	Sesquiterpenoids	倍半萜	C13H20O3	223.13	195.14	224.141	[M-H]-	3	-	-	49036	-
Wayn001856	4-Hydroxybenzoic acid 4-(6-O-sulfo)glucopyranoside	4-羟基苯甲酸 4-(6-O-磺酸基)吡喃葡萄糖苷	Phenolic acids	酚酸类	Phenolic acids	酚酸类	C13H16O11S	379.03	241	380.041	[M-H]-	1	-	-	48927.4	-
Rfp04553	Luteolin 7-[6''-(3-hydroxy-3-methylglutaryl)glucoside]	木犀草素 7-[6''-（3-羟基-3-甲基戊二酰）葡萄糖苷]	Flavonoids	黄酮	Flavones	黄酮	C27H28O15	593.15	287.06	592.143	[M+H]+	2	-	-	48627.5	-
Wafp002664	1-O-p-Coumaroyllysine	1-O-对香豆酰赖氨酸	Alkaloids	生物碱	Phenolamine	酚胺	C15H20N2O4	293.16	147.04	292.142	[M+H]+	2	-	-	48605.1	-
Wasn001446	Glucosyl 6-methylhept-6-ene-1,2,3,4,5-pentaol	葡萄糖基 6-甲基庚-6-烯-1,2,3,4,5-戊醇	Others	其它类	Others	其它	C14H26O10	353.15	173.08	354.153	[M-H]-	3	-	-	48590.9	-
MWStz646	Carminate	胭脂红酸	Quinones	醌类	Anthraquinone	蒽醌	C22H20O13	491.08	357.06	492.09	[M-H]-	2	1260-17-9	C11254	48297.3	-
Lmsn004534	1,2-Di-O-galloyl-6-O-Cinnamoyl-β-D-glucose	1,2-二-O-没食子酰-6-O-肉桂酰-β-D-葡萄糖	Phenolic acids	酚酸类	Phenolic acids	酚酸类	C29H26O15	613.12	169.01	614.127	[M-H]-	3	-	-	48284.9	-
Wacyn05438	2-O-p-coumaroyl Dihydroxyvaleric acid	2-O-对香豆酰 二羟基戊酸	Phenolic acids	酚酸类	Phenolic acids	酚酸类	C14H16O6	279.09	133.05	280.095	[M-H]-	1	-	-	48231.6	-
WapTKC033976	Lyratol B	Lyratol B	Terpenoids	萜类	Sesquiterpenoids	倍半萜	C15H24O3	253.18	119.08	252.173	[M+H]+	2	1243986-40-4	-	48209.1	-
Lmjn004351	Quercetagetin-4'-Methyl Ether	槲皮万寿菊素-4'-甲醚	Flavonoids	黄酮	Flavonols	黄酮醇	C16H12O8	331.05	165.99	332.053	[M-H]-	1	-	-	48165.3	-
Wbsp008852	3α,21β,29-trihydroxy-serrat-14-en-16-one	3α[UNK]21β[UNK]29-三羟基-serat-14-en-16-酮	Terpenoids	萜类	Triterpene	三萜	C30H48O4	473.36	455.35	472.355	[M+H]+	2	-	-	48024.7	-
Ymjm000148	Salidroside	红景天苷	Phenolic acids	酚酸类	Phenolic acids	酚酸类	C14H20O7	299.111	137.06	300.121	[M-H]-	3	10338-51-9	C06046	47718.1	ko00350,ko01100
mws0943	N1-Methyl-4-pyridone-5-carboxamide	1,4-二氢-1-甲基-4-氧代-3-吡啶甲酰胺	Alkaloids	生物碱	Pyridine alkaloids	吡啶类生物碱	C7H8N2O2	151.05	71.01	152.059	[M-H]-	3	769-49-3	C05843	47710.4	ko00760,ko01100
Zbsn007741	Tectorigenin*	鸢尾黄素*	Flavonoids	黄酮	Isoflavones	异黄酮	C16H12O6	299.06	284.03	300.063	[M-H]-	3	548-77-6	C10534	47482.2	-
Zbln004666	Tetrahydrorengyoxide-glucose-p-coumaroyl	四氢连翘醇氧化物-葡萄糖-对香豆酰	Phenolic acids	酚酸类	Phenolic acids	酚酸类	C23H26O10	461.15	205.05	462.154	[M-H]-	3	-	-	47359.2	-
Hmsn002948	2-Hydroxyphenol-1-O-glucosyl(6→1)rhamnoside	2-间苯二酚-1-O-葡萄糖基(6→1)鼠李糖苷	Others	其它类	Others	其它	C18H26O11	417.14	109.03	418.147	[M-H]-	3	-	-	47238.6	-
Qmyp081702	(5S,7R,8R,9R,10S,13R,15R)-7-Hydroxy-15-ethoxy-9,13:15,16-diepoxylabdan-6-one	(5S,7R,8R,9R,10S,13R,15R)-7-羟基-15-乙氧基-9,13:15,16-二环氧半日花烷-6-酮	Terpenoids	萜类	Ditepenoids	二萜	C22H36O5	381.26	345.24	380.256	[M+H]+	2	-	-	47237.2	-
PDP001361	1-(2-hydroxy-2-methyl-propyl)-2,5,5,8a-tetramethyl-1,2,4a,5,6,7,8,8a-octahydro-naphthalen-2-ol	1-（2-羟基-2-甲基丙基）-2,5,5-8a-四甲基-1,2,4-5,6,7,8,8a-八氢萘-2-醇	Terpenoids	萜类	Ditepenoids	二萜	C18H32O2	281.25	69.07	280.24	[M+H]+	2	-	-	47223.6	-
Rlp02211	4-Hydroxy-3-methoxyphenethyl Acetate	4-羟基-3-甲氧基苯乙乙酸酯	Others	其它类	Others	其它	C11H14O4	211.1	137.06	210.089	[M+H]+	2	125303-09-5	-	47189	-
Wcgp006108	leptorumol*	leptorumol*	Others	其它类	Others	其它	C11H10O4	207.07	164.05	206.058	[M+H]+	1	-	-	47121.3	-
PD0639684	Quercetin 3-(6''-p-hydroxybenzoylgalactoside)	槲皮素 3-(6''-对羟基苯甲酰半乳糖苷)	Flavonoids	黄酮	Flavonols	黄酮醇	C28H24O14	585.12	121.03	584.117	[M+H]+	1	-	-	47020	-
Wbtn002952	1-(β-D-Glucopyranosyl)-3-ethyl-4-methyl-1H-pyrrole-2,5-dione	1-(β-D-吡喃葡萄糖基)-3-乙基-4-甲基-1H-吡咯-2,5-二酮	Others	其它类	Ketone compounds	酮类化合物	C13H19NO7	300.11	138.06	301.116	[M-H]-	2	-	-	46937.4	-
Wcfn004265	blumenol B	blumenol B	Terpenoids	萜类	Monoterpenoids	倍萜	C13H22O3	225.15	152.08	226.157	[M-H]-	3	-	-	46753.2	-
Lssp210111	2α-Acetoxy-14β-[(S)-2-methyl-butyryloxy]-4(20),11-taxadiene	2α-乙酰氧基-14β-[(S)-2-甲基-丁酰氧基]-4(20),11-紫杉二烯	Others	其它类	Others	其它	C27H42O6	463.31	301.22	462.298	[M+H]+	3	-	-	46541.9	-
CYn006270	3,5-Di-O-p-Coumaroylquinic acid*	3,5-二-O-对香豆酰奎宁酸*	Phenolic acids	酚酸类	Phenolic acids	酚酸类	C25H24O10	483.131	163.04	484.137	[M-H]-	1	-	-	46524.8	-
zjzp121502	eupatorinol	泽兰酚	Terpenoids	萜类	Sesquiterpenoids	倍半萜	C15H20O3	249.15	161.1	248.141	[M+H]+	1	-	-	46503.6	-
PD0467640	6a-hydroxy-3,6-dimethyl-1,2,3,3a,4,6a-hexahydropentalen-2-one	6a-羟基-3,6-二甲基-1,2,3,3a，4,6a-六氢戊烯-2-酮	Terpenoids	萜类	Monoterpenoids	倍萜	C10H14O2	167.11	79.05	166.099	[M+H]+	2	-	-	46439.5	-
Sadp021198	bis(2-butylhexyl) benzene-1,2-dicarboxylate	双(2-丁基己基)苯-1,2-二甲酸酯	Others	其它类	Others	其它	C28H46O4	447.35	149.02	446.34	[M+H]+	3	-	-	46371.7	-
Zasp102439	m-Aminophenylacetylene	间氨基苯乙炔	Alkaloids	生物碱	Alkaloids	生物碱	C8H7N	118.06	91.05	117.058	[M+H]+	3	54060-30-9	-	46321.4	-
PDN232323	(2s,3r,4s,5s,6r)-2-[(4,6-dihydroxyphenanthren-3-yl)oxy]-6-(hydroxymethyl)oxane-3,4,5-triol	(2s,3r,4s,5s,6r)-2-[(4,6-二羟基菲-3-基)氧基]-6-(羟甲基)氧杂环戊烷-3,4,5-三醇	Others	其它类	Others	其它	C20H20O8	447.13	321.06	388.116	[M+CH3COO]-	3	-	-	46318.2	-
Hmyp002315	3,5,7,4'-Tetrahydroxy-Coumaronochromone	3,5,7,4'-四羟基香豆色原酮	Others	其它类	Chromone	色酮类	C15H10O7	303.04	257.04	302.043	[M+H]+	1	-	-	46292.8	-
PDN108596	7-methyl-4-(thiophen-2-yl)-2H,3H,4H,5H-pyrano[4,3-b]pyran-2,5-dione	7-甲基-4-(噻吩-2-基)-2H,3H,4H,5H-吡喃[4,3-b]吡喃-2,5-二酮	Others	其它类	Others	其它	C13H10O4S	261.04	217.05	262.03	[M-H]-	3	-	-	46236	-
Labn003910	Benzyl β-primeveroside*	苄基 β-樱草糖苷*	Others	其它类	Others	其它	C18H26O10	401.14	269.1	402.153	[M-H]-	3	130622-31-0	-	46183.9	-
CYp002948	N-cis-Cinnamoylputrescine	N-顺式肉桂酰基腐胺	Alkaloids	生物碱	Phenolamine	酚胺	C13H18N2O	219.149	131.05	218.142	[M+H]+	3	-	-	46008.9	-
Lakp003108	Myricetindiglucoside	杨梅素二葡萄糖苷	Flavonoids	黄酮	Flavonols	黄酮醇	C27H30O18	643.15	319.05	642.143	[M+H]+	3	-	-	45955.1	-
PD0358686	caffeic anhydride	咖啡酸酐	Phenolic acids	酚酸类	Phenolic acids	酚酸类	C18H14O7	343.08	163.04	342.074	[M+H]+	2	854237-32-4	-	45721	-
WapTKC033703	Eremopetasinorol	Eremopetasinorol	Terpenoids	萜类	Sesquiterpenoids	倍半萜	C13H20O2	209.15	165.13	208.146	[M+H]+	2	182127-77-1	-	45605.6	-
Sacp007288	acorone	菖蒲螺酮	Terpenoids	萜类	Sesquiterpenoids	倍半萜	C15H24O2	237.18	159.12	236.178	[M+H]+	2	10121-28-5	-	45547	-
Lmmp003109	3'-O-Methyl-epicatechin	3'-甲氧基-表儿茶素	Flavonoids	黄酮	Flavanols	黄烷醇类	C16H16O6	305.1	139.04	304.095	[M+H]+	3	76549-34-3	-	45534.3	-
Rlp03158	7-{[(2s,3r,4s,5s,6r)-6-({[(2s,3s,4r)-3,4-dihydroxy-4-(hydroxymethyl)oxolan-2-yl]methoxy}methyl)-3,4,5-trihydroxyoxan-2-yl]oxy}chromen-2-one	7-{[(2s,3r,4s,5s,6r)-6-({[(2s,3s,4r)-3,4-dihydroxy-4-(hydroxymethyl)oxolan-2-yl]methoxy}methyl)-3,4,5-trihydroxyoxan-2-yl]oxy}chromen-2-one	Lignans and Coumarins	木脂素和香豆素	Coumarins	香豆素	C21H26O12	471.15	163.04	470.142	[M+H]+	2	-	-	45494.2	-
WaYn006596	Buddlenol C*	Buddlenol C*	Lignans and Coumarins	木脂素和香豆素	Lignans	木脂素	C32H38O12	613.23	195.07	614.236	[M-H]-	3	97465-73-1	-	45286	-
Wacyp04031	4-(2,4,6-Trihydroxybenzoyl)-3-Formyl-5-Hydroxybenzoic acid	4-(2,4,6-三羟基苯甲酰基)-3-甲酰基-5-羟基苯甲酸	Phenolic acids	酚酸类	Phenolic acids	酚酸类	C15H10O8	319.05	153.02	318.038	[M+H]+	1	-	-	45160.8	-
ZBN0088	Quercetin-3-O-(2''-O-Rhamnosyl)rutinoside	槲皮素-3-O-(2''-O-鼠李糖基)芸香糖苷	Flavonoids	黄酮	Flavonols	黄酮醇	C33H40O20	755.2	447.09	756.211	[M-H]-	2	55696-57-6	-	44753.6	-
Zbsn004974	Proanthocyanidin A2	原花青素 A2	Tannins	鞣质	Proanthocyanidins	原花青素	C30H24O12	575.12	285.04	576.127	[M-H]-	2	41743-41-3	C10237	44509.7	-
Lmgp008851	Corymbolone	5-羟基-11-桉叶烷烯-1-酮	Terpenoids	萜类	Sesquiterpenoids	倍半萜	C15H24O2	237.18	135.12	236.178	[M+H]+	2	97094-19-4	-	44448.2	-
Cmsp004086	Dihydrokaempferide	二氢山柰素	Flavonoids	黄酮	Flavanonols	二氢黄酮醇	C16H14O6	303.09	229.08	302.079	[M+H]+	3	137225-59-3	-	44188.2	-
MWSmce241	Castanospermine	栗精胺	Alkaloids	生物碱	Alkaloids	生物碱	C8H15NO4	190.1	172.09	189.1	[M+H]+	2	79831-76-8	C02256	44084.9	-
PD1010741	(+)-5,7,8,2'-tetramethoxyflavanone*	(+)-5,7,8,2'-四甲氧基黄烷酮*	Flavonoids	黄酮	Flavanones	二氢黄酮	C19H20O6	345.13	211.06	344.126	[M+H]+	2	-	-	43796	-
Wbtn004861	1,8-dihydroxy-2,6-dimethoxy-5-{[(2s,3r,4s,5s,6r)-3,4,5-trihydroxy-6-(hydroxymethyl)oxan-2-yl]oxy}xanthen-9-one	1,8-二羟基-2,6-二甲氧基-5-{[(2s,3r,4s,5s,6r)-3,4,5-三羟基-6-(羟甲基)氧基-2-基]氧基}-9-蒽酮	Flavonoids	黄酮	Other Flavonoids	其它类黄酮	C21H22O12	465.1	285.04	466.111	[M-H]-	3	-	-	43731.1	-
PDN237734	(2e)-13-[(3e,4s,5r)-4-hydroxy-5-methyloxolan-3-ylidene]tridec-2-enal	(2e)-13-[(3e,4s,5r)-4-羟基-5-甲基氧杂环戊烷-3-亚甲基]十三烷-2-烯醛	Others	其它类	Others	其它	C18H30O3	353.23	275.2	294.219	[M+CH3COO]-	3	-	-	43690.2	-
Zmgn004894	Methyl 4-hydroxybenzoate	对羟基苯甲酸甲酯	Phenolic acids	酚酸类	Phenolic acids	酚酸类	C8H8O3	151.04	136.02	152.047	[M-H]-	3	99-76-3	-	43538.5	-
Zbkp007151	Kikkanol E	基卡诺尔	Terpenoids	萜类	Ditepenoids	二萜	C15H24O3	253.18	175.15	252.173	[M+H]+	2	-	C17607	43116.5	-
PDP158404	7-methyl-1,2,3,6,7,7a-hexahydroinden-3a-ol	7-甲基-1,2,3,6,7,7a-六氢茚-3-醇	Terpenoids	萜类	Monoterpenoids	倍萜	C10H16O	153.13	79.05	152.12	[M+H]+	2	667429-66-5	-	43044.9	-
Lafp007563	Costal*	木香醛*	Terpenoids	萜类	Sesquiterpenoids	倍半萜	C15H22O	219.17	121.1	218.167	[M+H]+	3	-	-	42852	-
PDN290853	(2Z)-2-[(5-methylfuran-2-yl)methylidene]-3-oxo-1-benzofuran-6-yl acetate	(2Z)-2-[(5-甲基呋喃-2-基)亚甲基]-3-氧代-1-苯并呋喃-6-基乙酸酯	Others	其它类	Others	其它	C16H12O5	283.06	240.04	284.068	[M-H]-	2	-	-	42839.2	-
WapTKC209748	6-Nor-4-Hydroxy-1,3(4)-Distepuren-14-Oic Acid	6-Nor-4-Hydroxy-1,3(4)-Distepuren-14-Oic Acid	Terpenoids	萜类	Sesquiterpenoids	倍半萜	C14H20O3	237.15	131.09	236.141	[M+H]+	2	-	-	42806.1	-
Wbjp003906	7-methoxy-1-methyl-9H-pyrido[3,4-b]indol-6-ol	7-甲氧基-1-甲基-9H-吡啶并[3,4-b]吲哚-6-醇	Alkaloids	生物碱	Alkaloids	生物碱	C13H12N2O2	229.1	211.09	228.09	[M+H]+	2	-	-	42688.3	-
Lazn002951	1-(4-Hydroxy-3-methoxyphenyl)-2-(2-methoxyphenoxy)propane-1,3-diol	愈创木酚基甘油-β-愈创木基醚	Lignans and Coumarins	木脂素和香豆素	Lignans	木脂素	C17H20O6	319.12	241.05	320.126	[M-H]-	1	7382-59-4	C21422	42661.6	-
Wdzp006564	orientalol P	orientalol P	Terpenoids	萜类	Sesquiterpenoids	倍半萜	C12H18O3	211.13	133.1	210.126	[M+H]+	3	-	-	42616.6	-
Lmyn002773	Chebulinic acid	诃子酸	Tannins	鞣质	Tannin	鞣质	C41H32O27	955.11	633.08	956.113	[M-H]-	3	18942-26-2	C10215	42480.9	-
pmp000097	Guvacoline	去甲基槟榔碱	Alkaloids	生物碱	Piperidine alkaloids	哌啶类生物碱	C7H11NO2	142.09	124.07	141.079	[M+H]+	3	495-19-2	C16821	42394.4	-
Lmdp003110	2,6,7,4'-Tetrahydroxyisoflavanone	2,6,7,4'-四羟基异黄烷酮	Flavonoids	黄酮	Isoflavones	异黄酮	C15H12O6	289.07	243.07	288.063	[M+H]+	3	-	C16233	42232.3	ko00943,ko01110
Lmhn003223	Cinnamoyltartaric acid	肉桂酰酒石酸	Phenolic acids	酚酸类	Phenolic acids	酚酸类	C13H12O7	279.05	147.04	280.058	[M-H]-	3	-	-	42171.2	-
Safp018785	(Z)-γ-Atlantone*	(Z)-γ-Atlantone*	Terpenoids	萜类	Sesquiterpenoids	倍半萜	C15H22O	219.17	121.1	218.167	[M+H]+	3	108549-48-0	-	42119.2	-
Lamn006238	3,9-dihydroeucomnalin glucoside	3-(4-羟基苄基)-5,7-二羟基-6-甲氧基苯并二氢吡喃-4-酮 葡萄糖苷	Flavonoids	黄酮	Other Flavonoids	其它类黄酮	C23H26O11	477.13	315.09	478.147	[M-H]-	3	-	-	42091.9	-
Lmqp002525	Cyanidin 3-O-(2''-O-Galloyl-6''-O-α-L-Rhamnosyl)-β-D-Glucoside	矢车菊素-3-O-(2''-O-没食子酰-6''-O-α-L-鼠李糖苷)-β-D-葡萄糖苷	Flavonoids	黄酮	Anthocyanidins	花青素	C34H35O19+	747.18	287.06	747.177	[M]+	3	-	-	41974.5	-
Lmsn005704	3-Hydroxyphloretin-4'-O-[4'',6''-O-(S)-HHDP]-β-D-glucoside	3-羟基根皮素-4'-O-[4'',6''-O-(S)-六羟基二苯甲酰基]-β-D-葡萄糖苷	Flavonoids	黄酮	Chalcones	查耳酮	C35H30O19	753.13	301	754.138	[M-H]-	2	-	-	41943.5	-
MWSmce277	Helicide	豆腐果苷	Phenolic acids	酚酸类	Phenolic acids	酚酸类	C13H16O7	285.09	123.04	284.09	[M+H]+	2	80154-34-3	-	41865.5	-
Ladp004086	Glucosyl-[6''-(3-hydroxy-3-methylglutaryl)]-Isorhamnetin	葡萄糖基-6''-β-羟基-β-甲基戊二酸半酯-异鼠李素	Flavonoids	黄酮	Flavonols	黄酮醇	C28H30O16	623.16	317.07	622.153	[M+H]+	3	-	-	41806.6	-
Zmcn004206	kaempferol-3-caffeoyldiglucoside	山柰酚-3-咖啡酰双葡萄糖苷	Flavonoids	黄酮	Flavonols	黄酮醇	C36H36O19	771.18	609.14	772.185	[M-H]-	2	-	-	41799.9	-
PDN178609	3,6,7-trihydroxy-8-methoxy-2-phenyl-4H-chromen-4-one	3,6,7-三羟基-8-甲氧基-2-苯基-4H-色满-4-酮	Flavonoids	黄酮	Flavones	黄酮	C16H12O6	299.06	256.04	300.063	[M-H]-	2	-	-	41706	-
Zmcn004806	kaempferol-3-p-coumaroyldiglucoside	山柰酚-3-香豆酰双葡萄糖苷	Flavonoids	黄酮	Flavonols	黄酮醇	C36H36O18	755.19	285.04	756.19	[M-H]-	3	-	-	41702.7	-
HX1150	Resveratrol	白藜芦醇	Others	其它类	Stilbene	茋类	C14H12O3	229.09	107.05	228.079	[M+H]+	2	501-36-0	C03582	41547.4	ko00945,ko01110
Wasn002962	Methoxyterephthalic acid O-(6''-O-Galloyl)Glucoside	甲氧基对苯二甲酸 O-(6''-O-没食子酰基)葡萄糖苷	Phenolic acids	酚酸类	Phenolic acids	酚酸类	C22H22O14	509.09	313.06	510.101	[M-H]-	3	-	-	41422.4	-
Ladp007978	5,7,8,3',4',5'-hexamethoxyflavone*	5,7,8,3',4',5'-六甲氧基黄酮*	Flavonoids	黄酮	Flavones	黄酮	C21H22O8	403.14	373.09	402.132	[M+H]+	2	-	-	41205.8	-
Wagp002617	D-Glucosyl Indole-3-Carboxylate	D-葡萄糖基吲哚-3-羧酸盐	Alkaloids	生物碱	Plumerane	吲哚类生物碱	C15H17NO7	324.11	162.06	323.101	[M+H]+	3	-	-	41110.2	-
Lwmp121426	Aerugidiol	Aerugidiol	Terpenoids	萜类	Sesquiterpenoids	倍半萜	C15H22O3	251.16	145.1	250.157	[M+H]+	3	-	-	41055.8	-
Smnp002269	Aloesol	Aloesol	Phenolic acids	酚酸类	Phenolic acids	酚酸类	C13H14O4	235.09	191.07	234.089	[M+H]+	3	104871-04-7	-	41044	-
mws1015	Esculin*	秦皮甲素; 6,7-二羟基香豆素-6-O-葡萄糖苷*	Lignans and Coumarins	木脂素和香豆素	Coumarins	香豆素	C15H16O9	339.07	177.02	340.079	[M-H]-	2	531-75-9	C09264	40935.6	-
MWSslk012	Neomangiferin	新杧果苷	Flavonoids	黄酮	Other Flavonoids	其它类黄酮	C25H28O16	583.13	463.09	584.138	[M-H]-	3	64809-67-2	-	40895.4	-
mws0055	Tangeretin*	桔皮素 (4',5,6,7,8-五甲氧基黄酮)*	Flavonoids	黄酮	Flavones	黄酮	C20H20O7	373.13	343.09	372.121	[M+H]+	3	481-53-8	C10190	40891.5	-
MWSslk035	Orcinol glucoside	苔黑酚葡萄糖苷	Phenolic acids	酚酸类	Phenolic acids	酚酸类	C13H18O7	285.1	123.05	286.105	[M-H]-	3	21082-33-7	-	40672.4	-
Wagp009755	6'-Hydroxy-4,2',3',4'-Tetramethoxychalcone*	6'-羟基-4,2',3',4'-四甲氧基查耳酮*	Flavonoids	黄酮	Chalcones	查耳酮	C19H20O6	345.13	211.06	344.126	[M+H]+	2	3877-67-6	-	40509.5	-
Lmfn003035	6-O-p-Coumaroyl-β-D-glucose	6-O-对香豆酰-β-D-葡萄糖	Phenolic acids	酚酸类	Phenolic acids	酚酸类	C15H18O8	325.09	145.03	326.1	[M-H]-	3	114297-65-3	-	40484.3	-
Ymjm000113	Kanokoside B	Kanokoside B	Terpenoids	萜类	Monoterpenoids	倍萜	C21H34O12	477.2	181.09	478.205	[M-H]-	3	-	-	40451.2	-
MWSmce314	Indolin-2-one	吲哚酮	Alkaloids	生物碱	Plumerane	吲哚类生物碱	C8H7NO	134.06	106.07	133.053	[M+H]+	1	59-48-3	C12312	40415.4	ko00402,ko00999,ko01100,ko01110
Lmhn002321	Vnilloylcaffeoyltartaric acid	香草酰咖啡酰酒石酸	Phenolic acids	酚酸类	Phenolic acids	酚酸类	C21H18O12	461.07	167.04	462.08	[M-H]-	3	-	-	40383.5	-
Zbgp008956	5-Hydroxy-7,8,2',6'-Tetramethoxyflavone (Altisin)	5-羟基-7,8,2',6'-四甲氧基黄酮	Flavonoids	黄酮	Flavones	黄酮	C19H18O7	359.11	326.08	358.105	[M+H]+	3	-	-	40299.9	-
Jmzn006005	3,4-methylenedioxy cinnamyl alcohol	3,4-亚甲二氧基肉桂醇	Others	其它类	Alcohol compounds	醇类化合物	C10H10O3	177.06	117.04	178.063	[M-H]-	3	17581-86-1	-	40249.5	-
Hmlp003068	Meratin	蜡梅苷	Flavonoids	黄酮	Flavonols	黄酮醇	C27H30O17	627.15	303.05	626.148	[M+H]+	3	27215-04-9	-	40111.9	-
Lhdp120312	3-Hydroxy-7,8-dehydro-ionol-9-O-β-D-glucopyranoside*	3-Hydroxy-7,8-dehydro-ionol-9-O-β-D-glucopyranoside*	Terpenoids	萜类	Monoterpenoids	倍萜	C19H32O7	373.22	135.12	372.215	[M+H]+	1	-	-	39562.7	-
mws0019N	Melatonin	褪黑激素 (N-乙酰-5-甲氧基色胺)	Alkaloids	生物碱	Plumerane	吲哚类生物碱	C13H16N2O2	231.11	145.05	232.121	[M-H]-	3	73-31-4	C01598	39510.5	ko00380,ko01100,ko01110
PDP180125	2-(1,8-dimethyl-3,4,6,7,8,8a-hexahydronaphthalen-2-yl)propane-1,2-diol	2-(1,8-二甲基-3,4,6,7,8,8a-六氢萘-2-基)丙烷-1,2-二醇	Terpenoids	萜类	Sesquiterpenoids	倍半萜	C15H24O2	237.18	135.08	236.178	[M+H]+	1	-	-	39471.1	-
WaYn006850	Buddlenol F*	Buddlenol F*	Lignans and Coumarins	木脂素和香豆素	Lignans	木脂素	C32H38O12	613.23	195.07	614.236	[M-H]-	3	97399-83-2	-	39456.6	-
pmp000531	Phellamurin	黄柏苷	Flavonoids	黄酮	Flavanonols	二氢黄酮醇	C26H30O11	519.19	357.13	518.179	[M+H]+	3	52589-11-4	C09808	39447.6	-
Lmfn001258	Maplexin D (2,4-Di-O-Galloyl-1,5-Anhydro-D-Glucitol)	2,4-二-O-没食子酰-1,5-脱水-D-葡萄糖醇	Phenolic acids	酚酸类	Phenolic acids	酚酸类	C20H20O13	467.08	169.01	468.09	[M-H]-	2	1355573-86-2	-	39439.7	-
pma0149	Sinapoyl malate	芥子酰苹果酸	Phenolic acids	酚酸类	Phenolic acids	酚酸类	C15H16O9	341.09	207.07	340.079	[M+H]+	3	92344-58-6	C02887	39353	ko00940,ko01110
Rfp011362	Ganoderone A	灵芝酮A	Terpenoids	萜类	Triterpene	三萜	C30H46O3	455.35	203.18	454.345	[M+H]+	2	873061-79-1	-	39317.4	-
Zbln003174	4''-O-Acetylverbascoside	4''-O-乙酰基巴豆苷	Phenolic acids	酚酸类	Phenolic acids	酚酸类	C31H38O16	665.21	191.06	666.216	[M-H]-	1	-	-	39270.2	-
Lcfp121863	Cycloheximide	异环己酰亚胺	Alkaloids	生物碱	Alkaloids	生物碱	C15H23NO4	282.17	247.13	281.163	[M+H]+	2	6746-42-5	C06685	39219.1	-
HJN024	Gastrodioside	天麻醚苷	Phenolic acids	酚酸类	Phenolic acids	酚酸类	C20H24O8	391.14	121.03	392.147	[M-H]-	3	77162-64-2	-	39117	-
CYn005309	Epicatechin 3',5-Digallate*	表儿茶素 3',5-二没食子酸酯*	Flavonoids	黄酮	Flavanols	黄烷醇类	C29H22O14	593.096	441.084	594.101	[M-H]-	1	-	-	39062.8	-
Lcfn121124	1-hydroxy-4-glucoside-2-naphthoicacid	1-羟基-4-葡萄糖苷-2-萘甲酸	Phenolic acids	酚酸类	Phenolic acids	酚酸类	C17H18O9	365.09	202.03	366.095	[M-H]-	2	-	-	39048.8	-
Laxp004783	Abrusin	相思子素	Flavonoids	黄酮	Flavones	黄酮	C23H24O11	477.14	315.09	476.132	[M+H]+	3	-	-	39014.9	-
WapTKC143121	16,21,22,28-Tetrahydroxy-12-Oleanen-3-one	16,21,22,28-Tetrahydroxy-12-Oleanen-3-one	Terpenoids	萜类	Triterpene	三萜	C30H48O5	489.36	453.34	488.35	[M+H]+	1	-	-	38862.1	-
PDN092863	8-[(2R,3R)-3-[(1S,2Z,5Z)-1-hydroxyocta-2,5-dienyl]oxiran-2-yl]octanoic acid	8-[(2R,3R)-3-[(1S,2Z,5Z)-1-羟基辛-2,5-二烯基]氧杂环丙烷-2-基]辛酸酸	Others	其它类	Others	其它	C18H30O4	309.21	171.1	310.214	[M-H]-	3	-	-	38773.3	-
Wbtn010362	6,8,12-trihydroxy-2,2-dimethyl-7-(3-methylbut-2-en-1-yl)-1,10-dioxatetraphen-5-one	6,8,12-三羟基-2,2-二甲基-7-(3-甲基-2-烯-1-基)-1,10-二氧杂萘-5-酮	Others	其它类	Ketone compounds	酮类化合物	C23H22O6	393.14	393.14	394.142	[M-H]-	2	-	-	38734.2	-
Sakn004407	3,4-Dihydroxyphenethyl alcohol-8-O-[4-O-caffeoyl-β-D-apinosyl(1→3)-β-D-glucosyl(1→6)]-β-D-glucoside	3,4-二羟基苯乙醇-8-O-[4-O-咖啡酰基-β-D-芹糖基(1→3)-β-D-葡糖基(1→6)]-β-D-葡糖苷	Others	其它类	Alcohol compounds	醇类化合物	C34H44O20	771.24	609.21	772.243	[M-H]-	3	-	-	38600.8	-
PDN002978	Isoorientin 3'-O-neohesperidoside	异荭草黄素3'-O-新橙皮苷	Others	其它类	Others	其它	C33H40O20	755.19	479.09	756.211	[M-H]-	3	102148-99-2	-	38527.3	-
Labn002576	Benzyl alcohol rhamnosyl glucosyl glucoside	苯甲醇 鼠李糖基葡萄糖葡萄糖苷	Phenolic acids	酚酸类	Phenolic acids	酚酸类	C25H38O15	577.21	179.07	578.221	[M-H]-	3	-	-	38417.8	-
PD1037066	3alpha-HYDROXY-4,4-BISNOR-8,11,13-PODOCARPATRIENE	3-α-羟基-4,4-苯并-8,11,13-聚二十二碳四烯酸	Terpenoids	萜类	Sesquiterpenoids	倍半萜	C15H20O	217.16	105.07	216.151	[M+H]+	2	-	-	38240.6	-
Lmlp001436	3,4-Dihydroxyphenylpropanoate	二氢咖啡酸	Phenolic acids	酚酸类	Phenolic acids	酚酸类	C9H10O4	183.07	165.06	182.058	[M+H]+	2	1078-61-1	C10447	38161.6	ko00350,ko01100
Lmsn004384	1,4-Di-O-galloyl-2-O-p-coumaroyl-β-D-glucose	1,4-二-O-没食子酰-2-O-对香豆酰-β-D-葡萄糖	Phenolic acids	酚酸类	Phenolic acids	酚酸类	C29H26O16	629.11	169.01	630.122	[M-H]-	3	-	-	37992.7	-
Lmhn002140	Feruloyltartaric acid (Fertaric acid)	阿魏酰酒石酸	Phenolic acids	酚酸类	Phenolic acids	酚酸类	C14H14O9	325.06	193.05	326.064	[M-H]-	3	-	-	37980	-
Lmnp002584	Hispidulin-8-C-(2''-O-glucosyl)glucoside	高车前素-8-C-(2''-O-葡萄糖基)葡萄糖苷	Flavonoids	黄酮	Flavones	黄酮	C28H32O16	625.18	463.13	624.169	[M+H]+	3	-	-	37951.5	-
MWSmce332	3,4-Dimethoxycinnamic acid	3,4-二甲氧基肉桂酸	Phenolic acids	酚酸类	Phenolic acids	酚酸类	C11H12O4	209.08	191.07	208.074	[M+H]+	2	2316-26-9	-	37820.2	-
Lmlp007072	Pilosulyne C	Pilosulyne C	Others	其它类	Others	其它	C14H20O3	237.15	159.12	236.141	[M+H]+	3	1924616-11-4	-	37754	-
Lmqp002784	Salicylamide	水杨酰胺	Alkaloids	生物碱	Alkaloids	生物碱	C7H7NO2	138.06	77.04	137.048	[M+H]+	3	65-45-2	-	37700.6	-
Lmzn002232	Sagerinic acid	沙利酸	Phenolic acids	酚酸类	Phenolic acids	酚酸类	C36H32O16	719.16	359.08	720.169	[M-H]-	3	-	-	37540.3	-
Zmcp002924	Cyanidin 3-O-sophoroside	矢车菊素-3-O-(2''-O-葡萄糖基)葡萄糖苷	Flavonoids	黄酮	Anthocyanidins	花青素	C27H31O16+	611.16	287.05	611.161	[M]+	3	38820-68-7	C16306	37390.1	ko00942
Zmmp003451	Cyanidin-3-(p-coumaroyl)-rutinoside-5-glucoside	矢车菊素-3-O-(6''-O-对香豆酰)芸香糖苷-5-O-葡萄糖苷	Flavonoids	黄酮	Anthocyanidins	花青素	C42H47O22+	903.26	287.06	903.255	[M]+	3	-	C16292	37225.5	ko00942
HJN049	2α,3α-Epoxy-5,7,3',4'-tetrahydroxyflavan-(4β→8)-catechin	2α,3α-环氧-5,7,3',4'-四羟基黄烷-(4β→8)-儿茶素	Tannins	鞣质	Proanthocyanidins	原花青素	C30H24O12	575.12	449.09	576.127	[M-H]-	3	-	-	37129.4	-
pmp000589	Quercetin-7-O-(6''-malonyl)glucoside	槲皮素-7-O-(6''-丙二酰)葡萄糖苷	Flavonoids	黄酮	Flavonols	黄酮醇	C24H22O15	551.1	303.05	550.096	[M+H]+	3	98767-37-4	-	36951.8	-
Lasp010382	Ent-16beta-Methoxy-19-Kauranoic Acid	对映-16-甲氧基-19-贝壳杉酸	Terpenoids	萜类	Ditepenoids	二萜	C21H34O3	335.26	67.05	334.25	[M+H]+	3	38308-35-9	-	36948	-
WapTKC007153	Grayanotoxin XIX	Grayanotoxin XIX	Terpenoids	萜类	Ditepenoids	二萜	C20H30O3	319.23	283.21	318.219	[M+H]+	2	75829-08-2	-	36918.4	-
Zjyp102938	Oxyphyllone C	Oxyphyllone C	Terpenoids	萜类	Sesquiterpenoids	倍半萜	C14H20O2	221.15	107.09	220.146	[M+H]+	3	-	-	36818.9	-
Yaan003788	[(2R,3R,4S,5S)-4-hydroxy-5-(hydroxymethyl)-2-[[(2R,3S,4S,5R,6S)-3,4,5-trihydroxy-6-[2-[(1R)-4-methylcyclohex-3-en-1-yl]propan-2-yloxy]oxan-2-yl]methoxy]oxolan-3-yl]3,4,5-trihydroxybenzoate	[(2R,3R,4S,5S)-4-hydroxy-5-(hydroxymethyl)-2-[[(2R,3S,4S,5R,6S)-3,4,5-trihydroxy-6-[2-[(1R)-4-methylcyclohex-3-en-1-yl]propan-2-yloxy]oxan-2-yl]methoxy]oxolan-3-yl]3,4,5-trihydroxybenzoate	Others	其它类	Others	其它	C28H40O14	599.23	377.16	600.242	[M-H]-	3	-	-	36805	-
Wasn003913	Protocatechuic acid 4-O-(6''-O-Galloy)Glucoside	原儿茶酸 4-O-(6''-O-没食子酰)葡萄糖苷	Phenolic acids	酚酸类	Phenolic acids	酚酸类	C20H20O13	467.08	315.07	468.09	[M-H]-	1	-	-	36783	-
Lmmn005168	Siegesbeckic acid	豨莶酸	Terpenoids	萜类	Ditepenoids	二萜	C20H32O4	335.22	335.22	336.23	[M-H]-	3	-	-	36494.7	-
Wacyp03115	Iriflophenone	鸢尾酚酮	Others	其它类	Ketone compounds	酮类化合物	C13H10O5	247.06	153.02	246.053	[M+H]+	2	52591-10-3	-	36411	-
Wbtn004165	1,6-dihydroxy-3,7-dimethoxy-8-(3-methoxy-3-methylbutyl)-2-(3-methylbut-2-en-1-yl)xanthen-9-one	1,6-二羟基-3,7-二甲氧基-8-(3-甲氧基-3-甲基丁基)-2-(3-甲基-2-烯-1-基)-9-蒽酮	Flavonoids	黄酮	Other Flavonoids	其它类黄酮	C26H32O7	455.21	395.19	456.215	[M-H]-	3	-	-	36163.3	-
pmp000013	Eupatilin-7-O-glucoside*	异泽兰黄素-7-O-葡萄糖苷*	Flavonoids	黄酮	Flavones	黄酮	C24H26O12	507.15	345.09	506.142	[M+H]+	2	-	-	36049.1	-
MWSmce128	4(3H)-Quinazolinone	喹唑啉-4-酮	Alkaloids	生物碱	Alkaloids	生物碱	C8H6N2O	147.05	130.03	146.048	[M+H]+	3	491-36-1	-	35922.4	-
Wafn002874	4-O-(4'-O-alpha-D-Glucopyranosyl)caffeoylquinic acid	4-O-(4'-O-α-D-吡喃葡萄糖基)咖啡酰奎尼酸	Phenolic acids	酚酸类	Phenolic acids	酚酸类	C22H28O14	515.14	323.08	516.148	[M-H]-	3	1401352-62-2	-	35852.7	-
PDP010704	Curculonone B*	Curculonone B*	Terpenoids	萜类	Sesquiterpenoids	倍半萜	C15H24O2	237.19	159.12	236.178	[M+H]+	2	-	-	35764.9	-
MWSmce201	Proxyphylline	丙羟茶碱	Alkaloids	生物碱	Alkaloids	生物碱	C10H14N4O3	239.11	181.07	238.107	[M+H]+	3	603-00-9	-	35729.4	-
WapTKC021998	2-Pinen-4-ol O-β-D-Galactopyranoside	2-Pinen-4-ol O-β-D-Galactopyranoside	Terpenoids	萜类	Monoterpenoids	倍萜	C16H26O6	315.2	107.08	314.173	[M+H]+	3	223925-03-9	-	35673.8	-
Sasp006500	Mikanin 3-galactoside*	薇甘菊黄素 3-半乳糖苷*	Flavonoids	黄酮	Flavones	黄酮	C24H26O12	507.15	345.1	506.142	[M+H]+	2	-	-	35537	-
HJAP086	3-Acetoxy-15-hydroxylanosta-7,9(11),24-trien-26-oic acid (Ganoderic Acid Mf)*	3-乙酰氧基-15-羟基羊毛甾-7,9(11),24-三烯-26-酸 (灵芝酸 Mf)*	Terpenoids	萜类	Triterpene	三萜	C32H48O5	513.36	435.33	512.35	[M+H]+	2	108026-94-4	-	35332	-
Zjyp102919	oxyphyllanene E	oxyphyllanene E	Terpenoids	萜类	Sesquiterpenoids	倍半萜	C15H24O2	237.19	163.11	236.178	[M+H]+	3	-	-	35287.8	-
Lssp210188	(7'R)-7'-Hydroxylariciresinol	(7'R)-7''-羟基落叶松醇	Others	其它类	Others	其它	C20H24O7	377.16	163.08	376.152	[M+H]+	1	-	-	35263.7	-
Lmgp005640	Isorhamnetin-3-O-Galactoside; Cacticin	异鼠李素-3-O-β-D-半乳糖苷; 仙人掌素	Flavonoids	黄酮	Flavonols	黄酮醇	C22H22O12	479.12	317.07	478.111	[M+H]+	2	6743-92-6	-	35257.3	-
ZbWn004461	2-(2-pent-4-enoxyethoxy)ethyl hydrogen sulfate	2-(2-戊-4-烯氧基乙氧基)乙基硫酸氢酯	Others	其它类	Others	其它	C9H18O6S	253.07	96.96	254.082	[M-H]-	3	-	-	35069.7	-
MWS2044	Isophorone	异佛尔酮	Others	其它类	Ketone compounds	酮类化合物	C9H14O	139.11	69.03	138.105	[M+H]+	1	78-59-1	C14743	34988.1	-
MWSslk030	Neohesperidin Dihydrochalcone (Nhdc)	新橙皮苷二氢查耳酮	Flavonoids	黄酮	Chalcones	查耳酮	C28H36O15	611.2	303.09	612.205	[M-H]-	3	20702-77-6	-	34969.5	-
pmb0639	Apigenin-8-C-glucoside-7-O-Sophoroside	芹菜素-8-C-葡萄糖苷-7-O-槐糖苷	Flavonoids	黄酮	Flavones	黄酮	C33H40O20	757.22	595.2	756.211	[M+H]+	3	-	-	34946.7	-
WapTKC131363	Icariside B6*	Icariside B6*	Terpenoids	萜类	Sesquiterpenoids	倍半萜	C19H32O7	373.22	135.12	372.215	[M+H]+	1	-	-	34807.6	-
Sadp010228	2,3-Dimethoxyphenol	2，3-二甲氧基苯酚	Phenolic acids	酚酸类	Phenolic acids	酚酸类	C8H10O3	155.07	77.04	154.063	[M+H]+	2	5150-42-5	-	34724.2	-
PDP022218	6,7,8-trimethoxychromen-4-one	6,7,8-三甲氧基苯并吡喃-4-酮	Others	其它类	Chromone	色酮类	C12H12O5	237.08	176.05	236.069	[M+H]+	2	-	-	34662.3	-
WapTKC178129	Periplocadiol	Periplocadiol	Terpenoids	萜类	Sesquiterpenoids	倍半萜	C15H24O2	237.18	163.11	236.178	[M+H]+	1	-	-	34541	-
pmn001525	3,5-Digalloylshikimic acid	3,5-二没食子酰莽草酸	Phenolic acids	酚酸类	Phenolic acids	酚酸类	C23H26O11	477.14	169	478.147	[M-H]-	3	95753-52-9	-	34479.8	-
pmn001384	Isochlorogenic acid C*	异绿原酸 C*	Phenolic acids	酚酸类	Phenolic acids	酚酸类	C25H24O12	515.12	353.09	516.127	[M-H]-	2	57378-72-0	-	34457	-
MWStz424	Afrormosin	阿夫罗摩辛	Flavonoids	黄酮	Isoflavones	异黄酮	C17H14O5	299.09	284.07	298.084	[M+H]+	2	550-79-8	C10199	34403	-
Wagp003518	Acetoxyindole N-Glucoside	乙酰氧吲哚 N-葡萄糖苷	Alkaloids	生物碱	Plumerane	吲哚类生物碱	C16H19NO7	338.12	176.07	337.116	[M+H]+	3	-	-	34203.5	-
MWS20203	Tercatain	Tercatain	Tannins	鞣质	Tannin	鞣质	C34H26O22	785.08	301	786.092	[M-H]-	3	103744-87-2	-	34173	-
Wayn004278	3-O-Methylellagic acid 4'-rhamnoside	3-O-甲基鞣花酸 4'-O-β-D-葡萄糖苷	Tannins	鞣质	Tannin	鞣质	C21H18O12	461.07	315.02	462.08	[M-H]-	3	-	-	34172.9	-
Hmlp006964	5,6,7-Trimethoxycoumarin	5,6,7-三甲氧基香豆素	Lignans and Coumarins	木脂素和香豆素	Coumarins	香豆素	C12H12O5	237.07	176.04	236.069	[M+H]+	2	55085-47-7	C09313	34062.9	-
MWSprf086	Silydianin	水飞蓟宁	Tannins	鞣质	Tannin	鞣质	C25H22O10	483.13	153.02	482.121	[M+H]+	3	29782-68-1	-	34047.8	-
Sasp006115	Licoagroside F	刺果甘草苷 F	Flavonoids	黄酮	Flavones	黄酮	C21H24O10	437.15	107.05	436.137	[M+H]+	2	-	-	34021	-
mws0489	alpha-Oxo-benzeneacetic acid	苯乙醛酸	Phenolic acids	酚酸类	Phenolic acids	酚酸类	C8H6O3	149.02	77.04	150.032	[M-H]-	3	611-73-4	C02137	33970.8	ko00360,ko01100
Zbln003676	7-hydroxy-4-methoxyphenanthrene-2-O-glucoside	7-羟基-4-甲氧基菲-2-O-β-D-葡萄糖	Quinones	醌类	PhenAnthraquinones	菲醌	C21H22O7	385.13	205.05	386.137	[M-H]-	3	-	-	33921.1	-
Zbtn005022	3-Hydroxyphloretin-4'-O-glucoside	3-羟基根皮素-4'-O-β-D-葡萄糖苷	Flavonoids	黄酮	Chalcones	查耳酮	C21H24O11	451.12	167.03	452.132	[M-H]-	3	-	-	33849.1	-
Wbtn006411	Urolithin D	尿石素D	Flavonoids	黄酮	Other Flavonoids	其它类黄酮	C13H8O6	259.03	215.03	260.032	[M-H]-	2	131086-98-1	-	33739	-
Labn004625	2-Phenylethyl beta-primeveroside	2-苯乙基 β-樱草苷	Others	其它类	Alcohol compounds	醇类化合物	C19H28O10	415.16	89.02	416.168	[M-H]-	2	129932-48-5	-	33658.1	-
Lazn003560	Methoxy-erythro-Guaiacyl glycerol β-threo-syringyl glycerol ether	甲氧基-赤式-愈创木基甘油β-苏式-丁香树脂酚醚	Lignans and Coumarins	木脂素和香豆素	Lignans	木脂素	C22H30O11	469.17	195.07	470.179	[M-H]-	3	-	-	33519.2	-
WapTKC133242	Hypochoeroside K*	Hypochoeroside K*	Terpenoids	萜类	Sesquiterpenoids	倍半萜	C21H34O7	399.24	219.17	398.231	[M+H]+	2	-	-	33496.7	-
Lmmp004382	3-Oxo-alpha-ionol glucoside	3-氧代-α-紫罗兰醇 葡萄糖苷	Terpenoids	萜类	Sesquiterpenoids	倍半萜	C19H30O7	371.21	191.14	370.199	[M+H]+	3	-	-	33479.8	-
Lmhp002374	Quercetin-3-O-glucosyl(1→4)rhamnoside-7-O-rutinoside	槲皮素-3-O-葡萄糖基(1→4)鼠李糖苷-7-O-芸香糖苷	Flavonoids	黄酮	Flavonols	黄酮醇	C39H50O25	919.27	303.05	918.264	[M+H]+	1	-	-	33453.4	-
WapTKC024561	(6S,7E,9E,11E)-3-Oxo-13-Apo-Alpha-Caroten-13-one	(6S,7E,9E,11E)-3-Oxo-13-Apo-Alpha-Caroten-13-one	Terpenoids	萜类	Sesquiterpenoids	倍半萜	C18H24O3	289.18	135.08	288.173	[M+H]+	1	761409-25-0	-	33437.1	-
HJN110	Betulinic acid*	3-羟基羽扇豆-20(29)-烯-28-酸 (白桦脂酸)*	Terpenoids	萜类	Triterpene	三萜	C30H48O3	455.36	455.36	456.36	[M-H]-	2	472-15-1	C08619	33344.6	-
ZBN0400	Theasinensin B	Theasinensin B	Flavonoids	黄酮	Flavanols	黄烷醇类	C37H30O18	761.14	423.07	762.143	[M-H]-	1	89064-32-4	-	33294.8	-
Lacn004858	Phellavin	异黄柏苷	Flavonoids	黄酮	Flavanonols	二氢黄酮醇	C26H32O12	535.18	373.13	536.189	[M-H]-	3	-	-	33149.6	-
mws1686	Paeonol	丹皮酚	Others	其它类	Ketone compounds	酮类化合物	C9H10O3	167.07	121.07	166.063	[M+H]+	3	552-41-0	C10712	33007	-
Wayn004784	3'-O-methyl-ellagic acid-4-O-beta-D-xylopyranoside	3'-O-甲基鞣花酸-4-O-木糖苷	Tannins	鞣质	Tannin	鞣质	C20H16O12	447.06	315.02	448.064	[M-H]-	3	176665-78-4	-	32765	-
mws1003	Laricitrin	西伯利亚落叶松黄酮	Flavonoids	黄酮	Flavonols	黄酮醇	C16H12O8	331.05	151	332.053	[M-H]-	1	53472-37-0	C12633	32758.4	ko00944,ko01110
Wacyn05830	Epiafzelechin 3,3'-O-Digallate	表阿夫儿茶精 3,3'-O-二没食子酸酯	Flavonoids	黄酮	Flavanols	黄烷醇类	C29H22O13	577.1	425.09	578.106	[M-H]-	3	-	-	32744	-
MWSmce016	Nicotinic Acid Methyl Ester(Methyl Nicotinate)	烟酸甲酯	Alkaloids	生物碱	Pyridine alkaloids	吡啶类生物碱	C7H7NO2	138.05	78.03	137.048	[M+H]+	3	93-60-7	-	32722.7	-
Lafp004732	7-Hydroxy-costol-glucoside*	7-羟基广木香醇葡萄糖苷*	Terpenoids	萜类	Sesquiterpenoids	倍半萜	C21H34O7	399.24	219.17	398.23	[M+H]+	2	-	-	32460.6	-
Wagp007374	3-Oxo-Alpha-Ionol	3-Oxo-Alpha-Ionol	Terpenoids	萜类	Monoterpenoids	倍萜	C13H20O2	209.15	191.14	208.146	[M+H]+	3	52210-15-8	-	32351.2	-
Sadp008126	3-(acetyloxy)-2-hydroxypropyl 3-(4-hydroxyphenyl)prop-2-enoate	3-(乙酰氧基)-2-羟基丙基 3-(4-羟基苯基)丙-2-烯酸酯	Phenolic acids	酚酸类	Phenolic acids	酚酸类	C14H16O6	281.1	147.04	280.095	[M+H]+	2	-	-	32182.6	-
Lmbn005167	Ferreirin	甲氧异黄酮	Flavonoids	黄酮	Isoflavones	异黄酮	C16H14O6	301.07	135.04	302.079	[M-H]-	3	32898-79-6	C10419	32002.6	-
Zbcp002269	Petunidin-3-O-glucoside-5-O-arabinoside	牵牛花素-3-O-葡萄糖苷-5-O-阿拉伯糖苷	Flavonoids	黄酮	Anthocyanidins	花青素	C27H31O16+	611.16	317.07	611.161	[M]+	3	-	-	31986	-
Wcdp003599	Harman	哈尔满碱	Alkaloids	生物碱	Alkaloids	生物碱	C12H10N2	183.09	115.05	182.084	[M+H]+	2	486-84-0	C09209	31926.4	ko00901
pmp001162	Pinnatifinoside A	(3'R,4'R,5'S,9R)-3',4',5-三羟基-5'-(羟甲基)-2-(4-羟基苯基)螺环[8H-furo[2,3-H]色烯-9,2'-氧代戊烷]-4-酮	Flavonoids	黄酮	Flavones	黄酮	C21H18O9	415.1	245.01	414.095	[M+H]+	2	-	-	31924	-
Zmhn003269	6-Hydroxyrhein	6-羟基大黄酸	Quinones	醌类	Anthraquinone	蒽醌	C15H8O7	299.02	255.03	300.027	[M-H]-	3	-	-	31784.3	-
WaYn004793	Isosakuranetin 7-Alpha-L-Arabinofuranosyl-(1→6)-Glucoside	异樱花素 7-α-L-阿拉伯呋喃糖基-(1→6)-葡糖苷	Flavonoids	黄酮	Flavanones	二氢黄酮	C27H32O14	579.17	285.08	580.179	[M-H]-	3	-	-	31657.1	-
Lmhn003074	Feruloylmalic acid	阿魏酰苹果酸	Phenolic acids	酚酸类	Phenolic acids	酚酸类	C14H14O8	309.06	193.05	310.069	[M-H]-	3	-	-	31645.6	-
Wahln04659	5'-Methoxylariciresinol xyloside*	5'-Methoxylariciresinol xyloside*	Lignans and Coumarins	木脂素和香豆素	Lignans	木脂素	C26H34O11	581.22	329.14	522.21	[M+CH3COO]-	3	-	-	31532.8	-
Zazp002392	Corypalline	黄堇碱	Alkaloids	生物碱	Isoquinoline alkaloids	异喹啉类生物碱	C11H15NO2	194.12	151.07	193.11	[M+H]+	3	450-14-6	-	31486.6	-
PD0960016	Marmelolactone B	Marmelolactone B	Terpenoids	萜类	Monoterpenoids	倍萜	C10H14O2	167.11	121.1	166.099	[M+H]+	2	-	-	31350.9	-
Lmzn001582	5'-Glucosyloxyjasmanic acid	5'-葡萄糖基氧代茉莉酸	Phenolic acids	酚酸类	Phenolic acids	酚酸类	C18H28O9	387.166	207.102	388.173	[M-H]-	3	-	-	31306.6	-
CYp004478	4-(2,6-Dihydroxybenzoyl)-3-Formyl-5-Hydroxybenzoic acid	4-(2,6-二羟基苯甲酰基)-3-甲酰基-5-羟基苯甲酸	Phenolic acids	酚酸类	Phenolic acids	酚酸类	C15H10O7	303.051	165.019	302.043	[M+H]+	1	127448-92-4	-	31267.5	-
Lmyjn03753	Tropate	托品酸	Phenolic acids	酚酸类	Phenolic acids	酚酸类	C9H10O3	165.06	103.06	166.063	[M-H]-	3	552-63-6	C01456	31241.6	ko00960,ko01110
Wacyp06721	12-Hydroxyfarnesol glucoside	12-羟基法呢醇 葡糖苷	Terpenoids	萜类	Sesquiterpenoids	倍半萜	C21H36O7	418.21	203.18	400.246	[M+NH4]+	3	-	-	31229.1	-
Jmsp004556	[5]-Shogaol	[5]-姜烯酚	Phenolic acids	酚酸类	Phenolic acids	酚酸类	C16H22O3	263.16	137.06	262.157	[M+H]+	2	-	-	31217.1	-
Lmdp006479	5,6,4'-Trihydroxy-7,3'-dimethoxyflavone	5,6,4'-三羟基-7,3'-二甲氧基黄酮	Flavonoids	黄酮	Flavones	黄酮	C17H14O7	331.08	298.04	330.074	[M+H]+	2	-	-	31057.9	-
Lmdp004892	Kaempferol-3-O-(6''-malonyl)galactoside*	山柰酚-3-O-(6''-丙二酰)半乳糖苷*	Flavonoids	黄酮	Flavonols	黄酮醇	C24H22O14	535.11	287.05	534.101	[M+H]+	3	-	-	31031.6	-
Lwmp121431	hydroxyisogermafurenolide	hydroxyisogermafurenolide	Terpenoids	萜类	Sesquiterpenoids	倍半萜	C15H20O3	249.15	121.1	248.141	[M+H]+	3	-	-	31000.5	-
MWS1787	2-Methylpyridine	2-甲基吡啶	Alkaloids	生物碱	Pyridine alkaloids	吡啶类生物碱	C6H7N	94.07	53.04	93.0578	[M+H]+	3	109-06-8	C14447	30973.2	-
MWStz567	Ganoderic acid X*	灵芝酸X*	Terpenoids	萜类	Triterpene	三萜	C32H48O5	513.36	435.32	512.35	[M+H]+	2	86377-53-9	-	30950.9	-
WapTKC213253	asperalacid B	asperalacid B	Terpenoids	萜类	Sesquiterpenoids	倍半萜	C15H22O4	267.16	203.14	266.152	[M+H]+	2	-	-	30916.1	-
Sacn002893	10-acetylmonomelittoside	10-羟基单密力特苷	Terpenoids	萜类	Monoterpenoids	倍萜	C17H24O11	403.12	223.06	404.132	[M-H]-	3	-	-	30817	-
Qmwp111602	3-Hydroxyrutaecarpine	3-羟基吴茱萸次碱	Alkaloids	生物碱	Plumerane	吲哚类生物碱	C18H13N3O2	304.11	167.06	303.101	[M+H]+	2	-	-	30746.9	-
Labn003913	2'-O-β-D-Glucopyranosylsalicin	2'-O-β-D-吡喃葡萄糖基萨里新	Phenolic acids	酚酸类	Phenolic acids	酚酸类	C19H28O12	447.15	123.05	448.158	[M-H]-	3	-	-	30738.5	-
Sacp007930	epoxyisoacoragermacrone*	环氧异菖蒲大牻牛儿酮*	Terpenoids	萜类	Sesquiterpenoids	倍半萜	C15H24O2	237.18	159.12	236.178	[M+H]+	2	-	-	30722	-
Latp005276	Granilin	大叶土木香内酯	Terpenoids	萜类	Sesquiterpenoids	倍半萜	C15H20O4	265.15	131.09	264.136	[M+H]+	2	40737-97-1	C09470	30716.5	-
PDP053857	2-dimethylaminoethyl cinnamate	2-二甲氨基乙基肉桂酸酯	Alkaloids	生物碱	Alkaloids	生物碱	C13H17NO2	220.13	131.05	219.126	[M+H]+	2	-	-	30636.6	-
WapTKC058789	22-Hydroxy-12-Oleanen-3-One	22-Hydroxy-12-Oleanen-3-One	Terpenoids	萜类	Triterpene	三萜	C30H48O2	441.37	189.16	440.365	[M+H]+	1	1067645-30-0	-	30631.5	-
Zahp014129	1-pyrrolidin-1-ylhexadecan-1-one	1-pyrrolidin-1-ylhexadecan-1-one	Alkaloids	生物碱	Alkaloids	生物碱	C20H39NO	310.31	310.31	309.303	[M+H]+	3	70974-48-0	-	30620.9	-
Lmrgn03360	Cryptamygin B	Cryptamygin B	Phenolic acids	酚酸类	Phenolic acids	酚酸类	C15H20O8	327.11	165.06	328.116	[M-H]-	3	24696-05-7	-	30577.4	-
mws0046	Naringin	柚皮素-7-O-新橙皮糖苷(柚皮苷)	Flavonoids	黄酮	Flavanones	二氢黄酮	C27H32O14	579.17	271.06	580.179	[M-H]-	2	10236-47-2	C09789	30552.6	ko00941,ko01100
MWS20172	5-Hydroxymethyl-2-furaldehyde	5-羟甲基-2-呋喃甲醛	Others	其它类	Aldehyde compounds	醛类化合物	C6H6O3	127.04	53.04	126.032	[M+H]+	3	67-47-0	C11101	30434	-
Lmsn004674	trans-Cinnamoyl beta-D-glucoside	1-O-肉桂酰-β-D-葡萄糖	Phenolic acids	酚酸类	Phenolic acids	酚酸类	C15H18O7	309.1	147.05	310.105	[M-H]-	3	40004-96-4	C04164	30345.8	-
CYn002763	3-Dehydroshikimic Acid 5-(3-Vanilloyl)Gallate	3-去氢莽草酸 5-(3-香草酰)没食子酸酯	Phenolic acids	酚酸类	Phenolic acids	酚酸类	C22H18O12	473.074	319.046	474.08	[M-H]-	2	-	-	30309.3	-
MWSprf138	Indole-3-acetate	吲哚-3-乙酸	Alkaloids	生物碱	Plumerane	吲哚类生物碱	C10H9NO2	176.07	103.07	175.063	[M+H]+	3	87-51-4	C00954	30219.4	ko00380,ko01100,ko04075
Wasn001834	Xylitol 5-O-(6''-O-Galloyl)Glucoside	木糖醇 5-O-(6''-O-没食子酰基)葡萄糖苷	Phenolic acids	酚酸类	Phenolic acids	酚酸类	C18H26O14	465.12	295.1	466.132	[M-H]-	3	-	-	30130.6	-
Lasp002843	Daidzein rutinoside	大豆苷元 芸香糖苷	Flavonoids	黄酮	Isoflavones	异黄酮	C27H30O13	563.17	255.07	562.169	[M+H]+	3	-	-	30076.2	-
Lhnp111719	Zaluzanin C	Zaluzanin C	Terpenoids	萜类	Sesquiterpenoids	倍半萜	C15H18O3	247.13	131.08	246.126	[M+H]+	2	16838-87-2	C09606	30033.6	-
WapTKC027916	Isoomphadione	Isoomphadione	Terpenoids	萜类	Sesquiterpenoids	倍半萜	C15H20O2	233.15	187.15	232.146	[M+H]+	2	489420-87-3	-	30024.3	-
Yamp009440	Meliavosin	Meliavosin	Terpenoids	萜类	Ditepenoids	二萜	C21H34O3	335.26	135.12	334.251	[M+H]+	3	-	-	29977.5	-
MWStz583	5-Hydroxy-7,3',4'-trimethoxyflavone	5-羟基-7,3',4'-三甲氧基黄酮	Flavonoids	黄酮	Flavones	黄酮	C18H16O6	329.11	313.07	328.095	[M+H]+	1	29080-58-8	-	29969.2	-
Rfp03312	Aureusidin 4,6-diglucoside	金鱼草素 4,6-二葡萄糖苷	Flavonoids	黄酮	Aurones	橙酮类	C27H30O16	611.16	287.06	610.153	[M+H]+	2	-	-	29965.2	-
Lmdp002901	2,6-Dihydroxy-4-isopropylphenyl-1-O-β-D-glucoside	2,6-二羟基-4-异丙基苯-1-O-β-D-葡萄糖苷	Others	其它类	Others	其它	C15H22O8	331.14	151.07	330.132	[M+H]+	3	-	-	29962.9	-
pmb0645	Hesperetin-6-C-glucoside-7-O-glucoside	橙皮素-6-C-葡萄糖苷-7-O-葡萄糖苷	Flavonoids	黄酮	Flavanones	二氢黄酮	C28H34O16	627.19	465.2	626.185	[M+H]+	3	-	-	29888.4	-
PDP215937	(10S)-xylariterpenoid A	(10S)-xylariterpenoid A	Terpenoids	萜类	Sesquiterpenoids	倍半萜	C15H24O3	253.18	149.1	252.173	[M+H]+	2	-	-	29866.3	-
pmn001528	Tetragallic Acid(3''-O-galloyl-4''-O-galloyl-4-O-galloyl-galloyl acid)	四没食子酸	Phenolic acids	酚酸类	Phenolic acids	酚酸类	C28H18O17	625.05	169	626.054	[M-H]-	3	-	-	29667.4	-
Zmgp004297	7-(4-Hydroxyphenyl)-1-phenyl-4-hepten-3-one	7-(4-羟基苯基)-1-苯基-4-庚烯-3-酮	Others	其它类	Ketone compounds	酮类化合物	C19H20O2	281.15	107.05	280.146	[M+H]+	2	100667-52-5	-	29623.5	-
HX1369	(-)-Lariciresinol	(-)-落叶松醇	Lignans and Coumarins	木脂素和香豆素	Lignans	木脂素	C20H24O6	361.16	189.09	360.157	[M+H]+	3	-	-	29541.1	-
Hmgn004693	8-Hydroxy-α-conidendrin	8-羟基-α-铁杉脂素	Lignans and Coumarins	木脂素和香豆素	Lignans	木脂素	C20H20O7	371.11	327.03	372.121	[M-H]-	2	-	-	29464.8	-
Lhcp090204	beta-Ionone	β-紫罗兰酮	Terpenoids	萜类	Monoterpenoids	倍萜	C13H20O	193.16	109.07	192.151	[M+H]+	1	79-77-6	C12287	29437.5	-
Wcdp000970	Acetophenone	苯乙酮	Others	其它类	Others	其它	C8H8O	121.06	103.05	120.058	[M+H]+	1	98-86-2	C07113	29361	-
Walbn03514	tetrahydrodehydrodiconiferyl alcohol glucoside	四氢脱氢二松柏醇 葡萄糖苷	Lignans and Coumarins	木脂素和香豆素	Lignans	木脂素	C26H36O11	523.22	361.16	524.226	[M-H]-	1	-	-	29156.9	-
Zmjp010694	5-Hydroxy-3,7,3',4'-tetramethoxyflavone (Retusin)	5-羟基-3,7,3',4'-四甲氧基黄酮	Flavonoids	黄酮	Flavonols	黄酮醇	C19H18O7	359.11	344.09	358.105	[M+H]+	1	1245-15-4	-	29069.1	-
Zbnp004766	Limocitrin-7-O-glucoside*	柠檬素-7-O-葡萄糖苷*	Flavonoids	黄酮	Flavonols	黄酮醇	C23H24O13	509.13	347.07	508.122	[M+H]+	1	-	-	29043.8	-
MWSHY0056	Narirutin	柚皮素-7-O-芸香糖苷(芸香柚皮苷)	Flavonoids	黄酮	Flavanones	二氢黄酮	C27H32O14	581.19	273.08	580.179	[M+H]+	3	14259-46-2	C09793	29024.8	-
Smjp001498	Hypaphorine	刺桐碱	Alkaloids	生物碱	Plumerane	吲哚类生物碱	C14H18N2O2	247.14	146.06	246.137	[M+H]+	3	487-58-1	C09213	29023.1	-
Zbfn002690	1-(4-Hydroxybenzoyl)Glucose; 25545-07-7	1-(4-羟基苯甲酰基)葡萄糖	Phenolic acids	酚酸类	Phenolic acids	酚酸类	C13H16O8	299.08	93.03	300.084	[M-H]-	3	-	-	28988	-
Wahln04469	Justiciresinol xyloside*	Justiciresinol xyloside*	Lignans and Coumarins	木脂素和香豆素	Lignans	木脂素	C26H34O11	581.22	329.14	522.21	[M+CH3COO]-	3	-	-	28976.5	-
Sasp006508	7-hydroxy-3-(4-methoxyphenyl)-4-propylchromen-2-one	7-羟基-3-(4-甲氧基苯基)-4-丙基苯并吡喃-2-酮	Flavonoids	黄酮	Flavones	黄酮	C19H18O4	311.13	251.11	310.12	[M+H]+	2	5219-18-1	-	28936.2	-
PDP009666	Ethyl chlorogenate	绿原酸乙酯	Phenolic acids	酚酸类	Phenolic acids	酚酸类	C18H22O9	383.13	163.04	382.126	[M+H]+	2	37123-66-3	-	28929.1	-
Wasn003528	Protocatechuic acid 4-O-(2''-O-Galloy)Glucoside	原儿茶酸 4-O-(2''-O-没食子酰)葡萄糖苷	Phenolic acids	酚酸类	Phenolic acids	酚酸类	C20H20O13	467.08	315.07	468.09	[M-H]-	1	-	-	28925.3	-
Wafn005863	Hydroxyundecanoic acid sulfate	羟基十一碳酸硫酸酯	Others	其它类	Others	其它	C11H22O6S	281.11	96.96	282.114	[M-H]-	3	-	-	28913.9	-
Sayp010368	phyllanflexoid A*	phyllanflexoid A*	Terpenoids	萜类	Ditepenoids	二萜	C20H26O3	315.19	187.11	314.188	[M+H]+	2	-	-	28878	-
MWStz562	7-Oxodehydroabietic acid*	7-氧代脱氢松香酸*	Terpenoids	萜类	Ditepenoids	二萜	C20H26O3	315.2	187.12	314.188	[M+H]+	2	18684-55-4	-	28743.1	-
Zbjp005858	1-(3,4-Dihydroxy-5-methoxypheny)-7-(4-hydroxyphenyl)hept-1-ene-3,5-diol	1-(3,4-二羟基-5-甲氧基苯基)-7-(4-羟基苯基)庚-1-烯-3,5-二醇	Others	其它类	Ketone compounds	酮类化合物	C20H24O6	361.16	137.06	360.157	[M+H]+	2	-	-	28649.5	-
Lmsn004092	1-O-Galloyl-3-O-Feruloyl-β-D-glucose*	1-O-没食子酰-3-O-阿魏酰-β-D-葡萄糖*	Phenolic acids	酚酸类	Phenolic acids	酚酸类	C23H24O13	507.11	169.01	508.122	[M-H]-	3	-	-	28561.4	-
Rdp04813	Hispidulin 7-glucuronide*	高车前素 7-葡萄糖醛酸苷*	Flavonoids	黄酮	Flavones	黄酮	C22H20O12	477.1	301.08	476.096	[M+H]+	1	31105-76-7	-	28422	-
Rdp05929	4'-(beta-D-glucopyranosyloxy)-5-hydroxy-3,3',7-trimethoxyflavone	4'-（β-D-吡喃葡萄糖氧基）-5-羟基-3,3'，7-三甲氧基黄酮	Flavonoids	黄酮	Flavonols	黄酮醇	C24H26O12	507.15	345.1	506.142	[M+H]+	2	-	-	28387.8	-
mws1179	Naringenin 7-O-beta-D-glucoside*	柚皮素-7-O-葡萄糖苷 (樱桃苷)*	Flavonoids	黄酮	Flavanones	二氢黄酮	C21H22O10	433.11	271.07	434.121	[M-H]-	3	529-55-5	C09099	28365.5	ko00941,ko01100
Hmyp007081	Oxyphyllenone B	Oxyphyllenone B	Terpenoids	萜类	Sesquiterpenoids	倍半萜	C12H18O3	211.13	151.11	210.126	[M+H]+	3	-	-	28249.6	-
Lmcp006840	Spathulenol	匙叶桉油烯醇	Terpenoids	萜类	Sesquiterpenoids	倍半萜	C15H24O	221.19	135.12	220.183	[M+H]+	1	6750-60-3	-	28199.7	-
Sasp009863	Diolone	Diolone	Terpenoids	萜类	Ditepenoids	二萜	C21H34O3	335.26	95.08	334.251	[M+H]+	2	-	-	28132.1	-
Waqkp01819	N-p-Coumaroylhydroxyagmatine	N-对香豆酰羟基胍丁胺	Alkaloids	生物碱	Phenolamine	酚胺	C14H20N4O3	293.16	147.04	292.154	[M+H]+	2	-	-	28116.7	-
Wasyqp3263	Quercetin 6-C-Glucoside	槲皮素 6-C-葡萄糖苷	Flavonoids	黄酮	Flavones	黄酮	C21H20O12	465.1	315.05	464.096	[M+H]+	2	-	-	27973.2	-
Zbfn005854	2,6-Di-(4-hydroxycinnamoyl)glucoside	2,6-二-(4-羟基肉桂酰基)葡萄糖苷	Phenolic acids	酚酸类	Phenolic acids	酚酸类	C24H24O10	471.13	163.04	472.137	[M-H]-	3	-	-	27667.4	-
Wasyqp2836	3-O-Feruloyl Aminogalactitol	3-O-阿魏酰氨基半乳糖醇	Phenolic acids	酚酸类	Phenolic acids	酚酸类	C16H23NO9	374.14	177.06	373.137	[M+H]+	2	-	-	27660.7	-
Lmyn001220	Mucic acid-1,4-lactone-3-O-gallate	粘酸-1,4-内酯-3-O-没食子酸酯	Phenolic acids	酚酸类	Phenolic acids	酚酸类	C13H12O11	343.03	85.03	344.038	[M-H]-	3	-	-	27555	-
WapTKC012332	Macrophypene B	Macrophypene B	Terpenoids	萜类	Ditepenoids	二萜	C18H28O2	277.21	133.1	276.209	[M+H]+	2	1798799-64-0	-	27326.7	-
Wasn005224	Hydroxygeranylmalonyl glucose	羟基香叶基丙二酰葡萄糖	Terpenoids	萜类	Monoterpenoids	倍萜	C19H30O10	417.18	331.18	418.184	[M-H]-	3	-	-	27228.4	-
pmb2871	1-O-Gentisoyl-β-D-glucoside	1-O-龙胆酰-β-D-葡萄糖	Phenolic acids	酚酸类	Phenolic acids	酚酸类	C13H16O9	315.07	153.02	316.079	[M-H]-	1	23445-11-6	-	27177.7	-
Lmyn005330	Demethyl-dehydroxysecoisolariciresinol	脱甲基脱羟基开环异落叶松树脂酚	Lignans and Coumarins	木脂素和香豆素	Lignans	木脂素	C19H24O5	331.15	165.06	332.162	[M-H]-	3	-	-	27021.7	-
Lmsp102909	Deoxysappanol	去氧苏木酚	Others	其它类	Others	其它	C19H30O7	371.21	133.1	370.199	[M+H]+	3	-	-	26962.6	-
mws0988	Rhamnetin	鼠李素	Flavonoids	黄酮	Flavonols	黄酮醇	C16H12O7	315.05	165.04	316.058	[M-H]-	2	90-19-7	C10176	26923.6	-
Waptn01879	3-hydroxy-2-oxindole-3-acetic acid glucoside	3-羟基-2-氧吲哚-3-乙酸 葡糖苷	Alkaloids	生物碱	Plumerane	吲哚类生物碱	C16H19NO9	368.1	144.05	369.106	[M-H]-	2	-	-	26911.2	-
CYp003700	1-Cinnamoylpyrrolidine	1-肉桂酰基吡咯烷	Alkaloids	生物碱	Alkaloids	生物碱	C13H15NO	202.122	131.052	201.115	[M+H]+	3	-	-	26900.1	-
Labn002716	galloyl acetyl glucoside	没食子酰乙酰葡萄糖苷	Phenolic acids	酚酸类	Phenolic acids	酚酸类	C15H18O11	373.08	169.02	374.085	[M-H]-	3	-	-	26795.6	-
PDP053254	10-epi-Acor-3-en-5-one	10-epi-Acor-3-en-5-one	Terpenoids	萜类	Sesquiterpenoids	倍半萜	C15H22O	219.17	145.1	218.167	[M+H]+	2	-	-	26668	-
Wmsn000919	teufruintin G	teufruintin G	Terpenoids	萜类	Ditepenoids	二萜	C22H30O6	389.19	235.13	390.204	[M-H]-	3	-	-	26496	-
Labn006085	2-hydroxy-3-O-β-D-glucopyranosylbenzoic acid	2-羟基-3-O-β-D-吡喃葡萄糖苯甲酸	Phenolic acids	酚酸类	Phenolic acids	酚酸类	C13H16O9	315.07	109.03	316.079	[M-H]-	3	-	-	26448.4	-
Wchn002535	2,3-Di-O-Galloyl--D-Glucose	2,3-二-O-没食子酰基-β-D-葡萄糖	Phenolic acids	酚酸类	Phenolic acids	酚酸类	C20H20O14	483.08	271.05	484.085	[M-H]-	3	-	-	26243.5	-
MWS1840	Triethylamine	三乙胺	Alkaloids	生物碱	Alkaloids	生物碱	C6H15N	102.13	58.07	101.12	[M+H]+	2	121-44-8	C14691	26188.4	-
pmn001703	19-Hydroxy-2-(hydroxymethyl)-A(1)-norursa-2,12-dien-28-oic acid (Hyptadienic acid)	19-羟基-2-(羟甲基)-A(1)-去甲基熊果-2,12-二烯-28-酸 (山香二烯酸)	Terpenoids	萜类	Triterpene	三萜	C30H46O4	469.33	433.31	470.34	[M-H]-	2	128397-09-1	-	26179.7	-
Lmjp101403	3ξ-(1ξ-Hydroxyethyl)-7-hydroxy-1-isobenzofuranone	3ξ-(1ξ-羟基乙基)-7-羟基-1-异苯并呋喃酮	Others	其它类	Others	其它	C10H10O4	195.07	117.03	194.058	[M+H]+	3	-	-	26045.7	-
Lmcp004369	Quercetin-3',4'-dimethyl ether	槲皮素-3',4'-二甲醚	Flavonoids	黄酮	Flavonols	黄酮醇	C17H14O7	331.08	287.05	330.074	[M+H]+	3	3306-29-4	-	25935.2	-
Lsmp010419	(+/-)-6-Hydroxy-3-oxo-alpha-ionol	催吐萝芙叶醇	Terpenoids	萜类	Monoterpenoids	倍萜	C13H20O3	225.15	121.1	224.141	[M+H]+	2	189351-15-3	C04166	25733.1	-
Hmhn002787	Dihydrophaseic acid-O-β-D-glucoside	二氢红花菜豆酸-O-β-D-吡喃葡萄糖苷	Terpenoids	萜类	Sesquiterpenoids	倍半萜	C21H32O10	443.19	161.04	444.2	[M-H]-	3	-	-	25722.7	-
PDP151539	7,2'-Dihydroxyflavone 7-glucoside	7,2'-二羟基黄酮-7-葡萄糖苷	Flavonoids	黄酮	Flavones	黄酮	C21H20O9	417.12	255.07	416.111	[M+H]+	2	-	-	25695.5	-
Lmmp001410	Dihydrocaffeoylputrescine	二氢咖啡酰腐胺	Alkaloids	生物碱	Phenolamine	酚胺	C13H20N2O3	253.15	165.05	252.147	[M+H]+	3	-	-	25565.9	-
Lakn003294	2-β-D-Glucopyranosyloxy-5-hydroxyphenylacetic acidmethylester	2-β-D-吡喃葡萄糖氧基-5-羟基苯乙酸甲酯	Phenolic acids	酚酸类	Phenolic acids	酚酸类	C15H20O9	343.1	181.05	344.111	[M-H]-	3	-	-	25564.5	-
Lmsn005430	3-Hydroxyphloretin-4'-O-(2''-O-galloyl)glucoside	3-羟基根皮素-4'-O-(2''-O-没食子酰)-β-D-葡萄糖苷	Flavonoids	黄酮	Chalcones	查耳酮	C28H28O15	603.14	289.07	604.143	[M-H]-	3	-	-	25455.2	-
PD0982916	2,2,6,8-tetramethyltetracyclo[6.2.1.01,6.07,9]undecan-3-ol	2,2,6,8-四甲基四环[6.2.1.01,6.07,9]十一烷-3-醇	Terpenoids	萜类	Sesquiterpenoids	倍半萜	C15H24O	221.19	109.1	220.183	[M+H]+	2	-	-	25389.5	-
Zmhn003625	6-O-Glucosyl-feruloylbenzoic acid	6-O-葡萄糖基-阿魏酰苯甲酸	Phenolic acids	酚酸类	Phenolic acids	酚酸类	C23H24O10	459.13	337.09	460.137	[M-H]-	3	-	-	25372.5	-
Hmcp001858	Kaempferol-3-O-arabinoside-7-O-rhamnoside	山柰酚-3-O-阿拉伯糖苷-7-O-鼠李糖苷	Flavonoids	黄酮	Flavonols	黄酮醇	C26H28O14	565.15	287.05	564.148	[M+H]+	3	-	-	25332	-
WapTKC035256	Glutinosone	Glutinosone	Terpenoids	萜类	Sesquiterpenoids	倍半萜	C14H20O2	221.15	93.07	220.146	[M+H]+	1	55051-94-0	C09673	25331.9	-
Wasn002933	1-O-(3,4,5-Trimethoxybenzoyl)-B-D-Glucopyranoside	1-O-(3,4,5-三甲氧基苯甲酰基)-B-D-吡喃葡萄糖苷	Phenolic acids	酚酸类	Phenolic acids	酚酸类	C16H22O10	373.11	211.06	374.121	[M-H]-	3	-	-	25310.4	-
Lmmp002013	Dihydroferuloylputrescine	二氢阿魏酰腐胺	Alkaloids	生物碱	Phenolamine	酚胺	C14H22N2O3	267.17	179.07	266.163	[M+H]+	3	-	-	25274.5	-
Qmwp111506	1-Methyl-2-[(Z)-6-undecyl]-4(1H)-quinolone	1-甲基-2-[(Z)-6-十一烯基]-4(1H)-喹诺酮	Alkaloids	生物碱	Alkaloids	生物碱	C21H29NO	312.23	81.07	311.225	[M+H]+	3	-	-	25253.1	-
MWS20177	5-hydroxy-anthraquinone-2-carboxylic acid	5-羟基-2-羧基蒽醌	Quinones	醌类	Anthraquinone	蒽醌	C15H8O5	267.03	223.04	268.037	[M-H]-	3	-	-	25162.6	-
WapTKC194113	methyl (S,2E,6E)-7-ethyl-9-((2R,3S)-3-ethyl-3-methyloxiran-2-yl)-3,4-dimethylnona-2,6-dienoate	methyl (S,2E,6E)-7-ethyl-9-((2R,3S)-3-ethyl-3-methyloxiran-2-yl)-3,4-dimethylnona-2,6-dienoate	Terpenoids	萜类	Sesquiterpenoids	倍半萜	C19H32O3	309.24	277.22	308.235	[M+H]+	2	-	-	25151.4	-
Zajp007311	3',4',5',5,7-Pentamethoxyflavone*	3',4',5',5,7-五甲氧基黄酮*	Flavonoids	黄酮	Flavones	黄酮	C20H20O7	373.13	343.08	372.121	[M+H]+	3	53350-26-8	-	25039.9	-
Wayn005861	Tricetin 5-(2''-dihydroxybenzoyl)hydroxyterephthalic acid	五羟基黄酮 5-(2''-二羟基苯甲酰基)羟基对苯二甲酸	Flavonoids	黄酮	Flavones	黄酮	C30H18O14	601.06	301.04	602.07	[M-H]-	3	-	-	24872.8	-
mad1387	Trans-arachidin-caffeoylrhamnoside	反式花生四苷咖啡酰鼠李糖苷	Others	其它类	Stilbene	茋类	C34H36O10	603.22	277.04	604.231	[M-H]-	2	-	-	24844.6	-
Zmhp002409	Isoluteolin-6,8-di-C-glucoside	异木犀草素-6,8-二-C-葡萄糖苷	Flavonoids	黄酮	Isoflavones	异黄酮	C27H30O16	611.16	491.12	610.153	[M+H]+	3	-	-	24841.2	-
Rfn05629	19-ethenyl-16-hydroxy-18-{[3,4,5-trihydroxy-6-(hydroxymethyl)oxan-2-yl]oxy}-17-oxa-3,13-diazapentacyclo[11.8.0.02,11.04,9.015,20]henicosa-2(11),4,6,8,15-pentaene-10,14-dione	19-ethenyl-16-hydroxy-18-{[3,4,5-trihydroxy-6-(hydroxymethyl)oxan-2-yl]oxy}-17-oxa-3,13-diazapentacyclo[11.8.0.02,11.04,9.015,20]henicosa-2(11),4,6,8,15-pentaene-10,14-dione	Alkaloids	生物碱	Alkaloids	生物碱	C26H28N2O10	529.18	367.13	528.174	[M+H]+	3	-	-	24779.2	-
Wasdp04684	Methyl 5-phenyl-4-pentynoate	5-苯基-4-戊炔酸甲酯	Others	其它类	Others	其它	C12H12O2	189.09	129.07	188.084	[M+H]+	2	-	-	24711.2	-
pmp000626	Baptifoline	野靛叶碱	Alkaloids	生物碱	Quinorisidine alkaloids	奎诺里西啶类生物碱	C15H20N2O2	261.16	243.15	260.152	[M+H]+	3	732-50-3	C10755	24709.1	-
PDN031763	5,7-dihydroxy-6,8-dimethoxy-2-(3-methoxyphenyl)-4H-chromen-4-one	5,7-二羟基-6,8-二甲氧基-2-(3-甲氧基苯基)-4H-色满-4-酮	Flavonoids	黄酮	Flavones	黄酮	C18H16O7	343.08	313.04	344.09	[M-H]-	2	-	-	24656.1	-
pmn001529	3,4,5-Tri-O-Galloylshikimic acid	3,4,5-三没食子酰莽草酸	Phenolic acids	酚酸类	Phenolic acids	酚酸类	C28H22O17	629.08	169.01	630.086	[M-H]-	3	-	-	24318.9	-
MWSHC2022	Glucosyringic acid	葡萄糖基丁香酸	Phenolic acids	酚酸类	Phenolic acids	酚酸类	C15H20O10	359.1	197.05	360.106	[M-H]-	3	33228-65-8	-	24303.8	-
Safn000570	9-hydroxy-8-{[(2S,3R,4S,5S,6R)-3,4,5-trihydroxy-6-(hydroxymethyl)oxan-2-yl]oxy}-1H,3H-naphtho[2,3-c]furan-1-one	9-羟基-8-{[(2S,3R,4S,5S,6R)-3,4,5-三羟基-6-(羟甲基)恶-2-基]氧基}-1H,3H-萘并[2,3-c]呋喃-1-酮	Others	其它类	Others	其它	C18H18O9	377.09	341.11	378.095	[M-H]-	1	-	-	24270.9	-
Safp020189	ar-Turmerone	芳姜黄酮	Terpenoids	萜类	Sesquiterpenoids	倍半萜	C15H20O	217.16	83.05	216.151	[M+H]+	2	532-65-0	-	24266.4	-
ZbWn007500	16-hydroxyoctadeca-14,17-dienoic phenylmethanesulfonic anhydride	16-羟基十八碳-14,17-二烯酸苯基甲磺酸酐	Others	其它类	Others	其它	C25H38O5S	449.23	153	450.244	[M-H]-	2	-	-	24210.1	-
CYp007200	3-Cinnamoyl-5-p-Coumaroylshikimic acid	3-肉桂酰-5-对香豆酰莽草酸	Phenolic acids	酚酸类	Phenolic acids	酚酸类	C25H22O8	451.139	147.045	450.131	[M+H]+	1	-	-	24090.5	-
Zmdn003762	Isosyringinoside	异紫丁香酚苷	Lignans and Coumarins	木脂素和香豆素	Lignans	木脂素	C23H34O14	533.19	311.11	534.195	[M-H]-	3	152686-85-6	-	24061.5	-
Zmjp008503	5-Hydroxy-4',6,7-trimethoxyflavone (Salvigenin)	三裂鼠尾草素 (5-羟基-4',6,7-三甲氧基黄酮)	Flavonoids	黄酮	Flavones	黄酮	C18H16O6	329.1	296.07	328.095	[M+H]+	2	19103-54-9	-	24019.1	-
Wasn002508	Glucosyl 7-methyl-3-methyleneoctane-1,2,6,7-tetraol	葡萄糖基 7-甲基-3-亚甲基辛烷-1,2,6,7-四醇	Terpenoids	萜类	Monoterpenoids	倍萜	C16H30O9	365.18	203.13	366.189	[M-H]-	3	-	-	23987.5	-
Wasdp09656	4a,7-dimethyl-7-vinyl-4a,4b,5,6,7,8,10,10a-octahydrophenanthren-2(1H)-one	4a,7-dimethyl-7-vinyl-4a,4b,5,6,7,8,10,10a-octahydrophenanthren-2(1H)-one	Terpenoids	萜类	Ditepenoids	二萜	C18H24O	257.19	121.1	256.183	[M+H]+	3	-	-	23972.2	-
ZBN0068	Castanoside B[Kaempferol-3-O-(4'',6''-di-p-coumaroyl)mannoside]	栗苷 B[山柰酚-3-O-(4'',6''-双对香豆酰)甘露糖苷]	Flavonoids	黄酮	Flavonols	黄酮醇	C39H32O15	739.17	285.04	740.174	[M-H]-	1	-	-	23919.9	-
Lmmn001294	Koaburaside	3,5-二甲氧基-4-羟基苯酚-1-O-葡萄糖苷	Others	其它类	Others	其它	C14H20O9	331.1	153.02	332.111	[M-H]-	3	41653-73-0	-	23909.1	-
Rdp05398	Kaempferol 7-(6''-galloylglucoside)	山奈酚 7-（6''-没食子葡糖苷）	Flavonoids	黄酮	Flavonols	黄酮醇	C28H24O15	601.12	287.06	600.111	[M+H]+	2	-	-	23766.5	-
Zbyp004485	3-O-Galloylbergenin	3-O-没食子酰岩白菜素	Lignans and Coumarins	木脂素和香豆素	Coumarins	香豆素	C21H20O13	481.1	153.02	480.09	[M+H]+	3	-	-	23751	-
MWSslk211	Toddalolactone	飞龙掌血内酯	Lignans and Coumarins	木脂素和香豆素	Coumarins	香豆素	C16H20O6	309.13	205.05	308.126	[M+H]+	2	483-90-9	-	23743.6	-
Zmhn003082	5-O-Methylgalloylquinic Acid	5-O-甲基没食子酰奎宁酸	Phenolic acids	酚酸类	Phenolic acids	酚酸类	C15H18O10	357.08	173.04	358.09	[M-H]-	3	-	-	23669.3	-
Lmyn000503	Mucic acid-1,4-lactone-2-O-gallate	粘酸-1,4-内酯-2-O-没食子酸酯	Phenolic acids	酚酸类	Phenolic acids	酚酸类	C13H12O11	343.03	85.03	344.038	[M-H]-	3	-	-	23598	-
mws1012	Coumarin	香豆素	Lignans and Coumarins	木脂素和香豆素	Coumarins	香豆素	C9H6O2	147.04	103.05	146.037	[M+H]+	2	91-64-5	C05851	23589.2	ko00999,ko01110
WapTKC025274	9,10-Dihydroxy-4-Megastigmen-3-one	9,10-Dihydroxy-4-Megastigmen-3-one	Terpenoids	萜类	Sesquiterpenoids	倍半萜	C13H22O3	227.16	151.11	226.157	[M+H]+	1	1417726-57-8	-	23519.7	-
Wbtp004798	8,11-dimethoxy-2h-[1,3]dioxolo[4,5-b]xanthen-10-one	8,11-二甲氧基-2h-[1,3]二氧基[4,5-b]-10-蒽酮	Flavonoids	黄酮	Other Flavonoids	其它类黄酮	C16H12O6	301.07	286.05	300.063	[M+H]+	2	-	-	23471.4	-
mws1474	3',4',5'-O-Trimethyltricetin	5,7-二羟基-3',4',5'-三甲氧基黄酮	Flavonoids	黄酮	Flavones	黄酮	C18H16O7	345.1	284.07	344.09	[M+H]+	3	18103-42-9	C19807	23433.2	-
Wbkn004126	Javanicolide C	Javanicolide C	Terpenoids	萜类	Ditepenoids	二萜	C26H36O11	523.22	361.16	524.226	[M-H]-	3	-	-	23411.9	-
MWStz398	4'-O-beta-D-Glucosyl-cis-p-coumarate	对香豆酸-4-O-葡萄糖苷	Phenolic acids	酚酸类	Phenolic acids	酚酸类	C15H18O8	325.09	163.04	326.1	[M-H]-	2	117405-48-8	C06739	23288.1	-
Wasn005234	Vanilloyl Digalloylglucose	香草酰 二没食子酰葡萄糖	Phenolic acids	酚酸类	Phenolic acids	酚酸类	C28H26O17	633.11	463.09	634.117	[M-H]-	3	-	-	23173.9	-
Rdp04506	Gallocatechin 7,3'-di-O-gallate	没食子儿茶素 7,3'-二-O-没食子酸酯	Flavonoids	黄酮	Flavanols	黄烷醇类	C29H22O15	628.13	153.02	610.096	[M+NH4]+	1	-	-	23151.6	-
Lafp006517	Arctigenin	牛蒡子苷元	Lignans and Coumarins	木脂素和香豆素	Lignans	木脂素	C21H24O6	373.17	137.06	372.157	[M+H]+	3	7770-78-7	C10545	23041.9	-
Wasdp10471	4-Pentylbenzene-1,2-diol	4-戊基-1,2-苯二醇	Others	其它类	Others	其它	C11H16O2	181.12	135.12	180.115	[M+H]+	2	2525-11-3	-	23034.3	-
Lmfp002421	Quercetin-3-O-[rhamnosyl(1→2)glucosyl]-5-O-glucoside	槲皮素-3-O-[鼠李糖(1→2)葡萄糖基]-5-O-葡萄糖苷	Flavonoids	黄酮	Flavonols	黄酮醇	C33H40O21	773.21	303.05	772.206	[M+H]+	2	-	-	23001	-
PD0566479	(1S,7R)-4,10-dimethylidene-7-(prop-1-en-2-yl)cyclodec-5-en-1-ol	(1S,7R)-4,10-二亚甲基-7-（丙-1-烯-2-基）环癸-5-烯-1-醇	Terpenoids	萜类	Sesquiterpenoids	倍半萜	C15H22O	219.17	161.13	218.167	[M+H]+	2	-	-	22971.4	-
MWS1852	p-Anisaldehyde	4-甲氧基苯甲醛	Others	其它类	Aldehyde compounds	醛类化合物	C8H8O2	137.06	94.04	136.052	[M+H]+	2	123-11-5	C10761	22791	-
zjbp111608	11-hydroxyvalenc-1(10),8-dien-2-one	11-羟基瓦伦烷-1(10),8-二烯-2-酮	Terpenoids	萜类	Sesquiterpenoids	倍半萜	C15H22O2	235.17	161.13	234.162	[M+H]+	2	-	-	22710.7	-
Zahn006118	1,3-Benzodioxole-5-nonanoic acid	1,3-Benzodioxole-5-nonanoic acid	Others	其它类	Others	其它	C16H22O4	277.14	134.04	278.152	[M-H]-	3	834900-22-0	-	22696.2	-
Lczn000058	6-O-Galloyl-1-O-vanilloyl-β-D-glucose	6-O-没食子酰基-1-O-香草酰基-β-D-葡萄糖	Phenolic acids	酚酸类	Phenolic acids	酚酸类	C21H22O13	481.1	313.06	482.106	[M-H]-	3	-	-	22632.1	-
mws0677	N-Acetylserotonin	N-乙酰-5-羟基色胺	Alkaloids	生物碱	Plumerane	吲哚类生物碱	C12H14N2O2	219.11	160.08	218.106	[M+H]+	3	1210-83-9	C00978	22536.4	ko00380,ko01100,ko01110
WapTKC061231	Perenniporiol	Perenniporiol	Terpenoids	萜类	Triterpene	三萜	C32H48O5	513.36	435.33	512.35	[M+H]+	2	92404-07-4	-	22469	-
Lmtn002324	Zizybeoside I	苄基-(2''-O-葡萄糖基)葡萄糖苷	Others	其它类	Others	其它	C19H28O11	431.15	269.1	432.163	[M-H]-	3	76819-28-8	C17564	22383.4	-
MWStz020	Antirhine	毛茶碱	Alkaloids	生物碱	Plumerane	吲哚类生物碱	C19H24N2O	297.2	91.05	296.189	[M+H]+	3	16049-28-8	C09033	22352.6	-
Lmhn002573	Sinapoylglucuronic acid	芥子酰葡萄糖醛酸	Phenolic acids	酚酸类	Phenolic acids	酚酸类	C17H20O11	399.09	205.04	400.101	[M-H]-	2	-	-	22348.1	-
MWSmce658	5,7-Dihydroxy-2-methyl-4H-chromen-4-one	去甲丁香色原酮; 5,7-二羟基-2-甲基色酮	Others	其它类	Chromone	色酮类	C10H8O4	193.05	153.02	192.042	[M+H]+	2	1013-69-0	C20462	22323	-
Lmcp005542	Delphinidin 3-O-(6-caffeoyl-beta-D-glucoside)	飞燕草素-3-O-(6-咖啡酰-β-D-葡萄糖苷)	Flavonoids	黄酮	Anthocyanidins	花青素	C30H27O15+	627.13	303.05	627.134	[M]+	3	-	C16367	22214.7	ko00942
Wasn003049	O-Benzoylgalactaric acid	O-苯甲酰半乳糖酸	Phenolic acids	酚酸类	Phenolic acids	酚酸类	C13H14O9	313.06	191.02	314.064	[M-H]-	3	-	-	22189.7	-
Lmsn004594	1,3-Di-O-caffeoyl-4-O-galloyl-β-D-glucose	1,3-二-O-咖啡酰-4-O-没食子酰-β-D-葡萄糖	Phenolic acids	酚酸类	Phenolic acids	酚酸类	C31H28O16	655.13	169.01	656.138	[M-H]-	3	-	-	22161.9	-
Lmsp004521	1-O-Cinnamoyl-4,6-(S)-HHDP-β-D-glucose	1-O-肉桂酰-4,6-(S)-六羟基二苯甲酰基-β-D-葡萄糖	Tannins	鞣质	Tannin	鞣质	C29H24O15	613.12	147.04	612.111	[M+H]+	3	-	-	22103.6	-
Rlp0082	gamma-Humulen-9-one	γ-葎草伦-9-酮	Others	其它类	Ketone compounds	酮类化合物	C15H22O	219.18	81.07	218.167	[M+H]+	1	-	-	21918.2	-
WaYn004639	Salirepin 6'-O-p-Coumarate	柳匍匐次苷 6'-O-对香豆酸酯	Phenolic acids	酚酸类	Phenolic acids	酚酸类	C22H24O10	447.13	163.04	448.137	[M-H]-	3	-	-	21841	-
Lmwn102819	Rutaevin acetate	吴茱萸苦素乙酸酯	Terpenoids	萜类	Triterpene	三萜	C28H32O10	527.19	467.17	528.199	[M-H]-	1	-	-	21725.5	-
MWStz489	Gardenin B*	栀子黄素 B*	Flavonoids	黄酮	Flavones	黄酮	C19H18O7	359.11	329.07	358.105	[M+H]+	3	2798-20-1	C15109	21646.7	-
Wbjp003603	3-Hydroxy-3-[(6-methyl-2-pyridyl)methyl]-5-methoxyindoline-2-one	3-羟基-3-[(6-甲基-2-吡啶基)甲基]-5-甲氧基吲哚-2-酮	Alkaloids	生物碱	Alkaloids	生物碱	C16H16N2O3	285.12	267.11	284.116	[M+H]+	2	-	-	21643.2	-
Lcfp121022	N-Acetylmuramate	N-乙酰胞壁酸	Alkaloids	生物碱	Alkaloids	生物碱	C11H19NO8	294.12	138.06	293.111	[M+H]+	3	-	C02713	21575.5	ko00520,ko01100,ko01250
MWSHY0201	Kaempferitrin	山柰酚-3,7-O-二鼠李糖苷 (山柰苷)	Flavonoids	黄酮	Flavonols	黄酮醇	C27H30O14	579.17	287.06	578.164	[M+H]+	3	482-38-2	C16981	21560.6	-
WapTKC031788	3,7-Epoxy-1,10-Bisaboladien-12-ol; Butanoyl	3,7-Epoxy-1,10-Bisaboladien-12-ol; Butanoyl	Terpenoids	萜类	Sesquiterpenoids	倍半萜	C19H30O3	307.23	219.17	306.219	[M+H]+	1	149067-94-7	-	21518.8	-
Lhmp122023	Scopoletin 7-O-(6''-Malonylglucoside)	东莨菪内酯 3-(6''-O-丙二酰葡萄糖苷)	Lignans and Coumarins	木脂素和香豆素	Coumarins	香豆素	C19H20O12	441.1	193.05	440.096	[M+H]+	3	-	-	21513.8	-
WapTKC002554	15,16-Dinor-8(17)-Labdene-14,19-Dioic Acid	15,16-Dinor-8(17)-Labdene-14,19-Dioic Acid	Terpenoids	萜类	Ditepenoids	二萜	C18H28O4	309.21	245.19	308.199	[M+H]+	2	287733-44-2	-	21498.9	-
Lhnp110107	Cycloolivil	环橄榄树脂素	Lignans and Coumarins	木脂素和香豆素	Lignans	木脂素	C20H24O7	377.16	121.06	376.152	[M+H]+	2	3064-05-9	-	21498	-
Yalp008000	(2S,3S,5R)-2-[[(1R,4aR,8aR)-5,5,8a-trimethyl-2-methylene-decalin-1-yl]methyl]-5-methoxy-tetrahydrofuran-3-carbaldehyde	(2S,3S,5R)-2-[[(1R,4aR,8aR)-5,5,8a-trimethyl-2-methylene-decalin-1-yl]methyl]-5-methoxy-tetrahydrofuran-3-carbaldehyde	Terpenoids	萜类	Ditepenoids	二萜	C21H34O3	335.26	81.07	334.251	[M+H]+	3	-	-	21441.3	-
PDP233760	3-methyl-2-(5-oxo-2-prop-1-en-2-ylhexyl)cyclopentan-1-one	3-甲基-2-（5-氧代-2-丙-1-烯-2-基己基）环戊-1-酮	Terpenoids	萜类	Sesquiterpenoids	倍半萜	C15H24O2	237.19	71.05	236.178	[M+H]+	2	-	-	21269.5	-
pmp000169	Andrographidine D aglycone*	穿心莲黄酮苷 D 苷元*	Flavonoids	黄酮	Flavanones	二氢黄酮	C19H18O7	359.11	329.06	358.105	[M+H]+	3	-	-	21257.8	-
Zmln002252	Sideretin	5,7,8-三羟基-6-甲氧基香豆素	Lignans and Coumarins	木脂素和香豆素	Coumarins	香豆素	C10H8O6	223.03	149.03	224.032	[M-H]-	3	2177290-23-0	C22007	21173.6	ko00999,ko01110
Wcfp008863	Ceratodictyol	Ceratodictyol	Others	其它类	Others	其它	C19H38O4	331.28	239.24	330.277	[M+H]+	3	-	-	21147.5	-
Wbmn002185	6-Hydroxy-4-(4-hydroxy-3-methoxyphenyl)-7-methoxy-naphtho[2,3-c]furan-1,3-dione-1	6-羟基-4-(4-羟基-3-甲氧基苯基)-7-甲氧基-萘并[2,3-c]呋喃-1,3-二酮	Lignans and Coumarins	木脂素和香豆素	Lignans	木脂素	C20H14O7	365.06	167.03	366.074	[M-H]-	2	-	-	21132.1	-
mws0908	Glycitein	黄豆黄素	Flavonoids	黄酮	Isoflavones	异黄酮	C16H12O5	283.06	211.04	284.068	[M-H]-	3	40957-83-3	C14536	21115.8	ko00943,ko01110
Rdp04901	Aureusidin 6-glucuronide	金鱼草素 6-葡萄糖醛酸苷	Flavonoids	黄酮	Aurones	橙酮类	C21H18O12	463.09	287.06	462.08	[M+H]+	2	-	-	21089.1	-
Wasn003353	Glucosyl 6-Hydroxy-2,6-Dimethyl-2E,7-Octadienoate	葡萄糖基 6-羟基-2,6-二甲基-2E,7-辛二烯酸	Terpenoids	萜类	Monoterpenoids	倍萜	C16H26O8	405.18	183.1	346.163	[M+CH3COOH-H]-	3	-	-	20945.1	-
Wacyp06606	4-O-Cinnamoyl-5-O-caffeoylshikimic acid*	4-O-肉桂酰-5-O-咖啡酰莽草酸*	Phenolic acids	酚酸类	Phenolic acids	酚酸类	C25H22O9	467.13	163.04	466.126	[M+H]+	3	-	-	20913.6	-
MWSslk051	Scopine	东莨菪醇	Alkaloids	生物碱	Tropan alkaloids	莨菪烷类生物碱	C8H13NO2	156.1	84.08	155.095	[M+H]+	3	498-45-3	-	20898.9	-
Zbfn002169	3'-p-Coumaroyl-sucrose	3'-对香豆酰-蔗糖	Phenolic acids	酚酸类	Phenolic acids	酚酸类	C21H28O13	487.15	145.03	488.153	[M-H]-	3	-	-	20716.7	-
Wacyp06810	3-O-Cinnamoyl-5-O-caffeoylshikimic acid*	3-O-肉桂酰-5-O-咖啡酰莽草酸*	Phenolic acids	酚酸类	Phenolic acids	酚酸类	C25H22O9	467.13	163.04	466.126	[M+H]+	3	-	-	20688.8	-
MWSmce294	Elemicin	榄香素	Others	其它类	Others	其它	C12H16O3	209.11	153.05	208.11	[M+H]+	3	487-11-6	C10451	20623.6	-
Yamn004462	6-((4-(3-hydroxy-2-(4-(3-hydroxypropyl)-2-methylphenoxy)propoxy)-2-methoxyphenoxy)methyl)tetrahydro-2H-pyran-2,3,4,5-tetraol*	6-((4-(3-hydroxy-2-(4-(3-hydroxypropyl)-2-methylphenoxy)propoxy)-2-methoxyphenoxy)methyl)tetrahydro-2H-pyran-2,3,4,5-tetraol*	Lignans and Coumarins	木脂素和香豆素	Lignans	木脂素	C26H36O11	523.22	361.16	524.226	[M-H]-	2	-	-	20522.3	-
zjbp110810	6,8-dihydroxy-2-[2-(3'-hydroxy-4'-methoxyphenyl)ethyl]chromone	6,8-二羟基-2-[2-(3'-羟基-4'-甲氧基苯基)乙基]色酮	Others	其它类	Chromone	色酮类	C18H16O6	329.1	313.08	328.095	[M+H]+	1	-	-	20505.3	-
mws0038	5,4'-Dihydroxy-3,7-dimethoxyflavone(Kumatakenin)	5,4'-二羟基-3,7-二甲氧基黄酮(华良姜素,熊竹素)	Flavonoids	黄酮	Flavonols	黄酮醇	C17H14O6	313.07	283.02	314.079	[M-H]-	1	3301-49-3	-	20357.9	-
Wasyqn2135	Gallic Acid 4-O-Glucoside	没食子酸 4-O-葡萄糖苷	Phenolic acids	酚酸类	Phenolic acids	酚酸类	C13H16O10	331.07	168.01	332.074	[M-H]-	2	-	-	20327.3	-
Lmdp007998	Xanthomicrol*	黄姜味草醇 (5,4'-二羟基-6,7,8-三甲氧基黄酮)*	Flavonoids	黄酮	Flavones	黄酮	C18H16O7	345.1	315.05	344.09	[M+H]+	1	16545-23-6	C14476	20285.3	-
mws0346	3-(3-Hydroxyphenyl)propanoic acid	3-(3-羟基苯基)丙酸	Phenolic acids	酚酸类	Phenolic acids	酚酸类	C9H10O3	165.06	106.04	166.063	[M-H]-	3	621-54-5	C11457	20254.6	ko00360,ko01100
MWSHC2047	(+)-Syringaresinol O-beta-D-glucoside	丁香树脂酚-4'-O-葡萄糖苷; 无梗五加苷 B	Lignans and Coumarins	木脂素和香豆素	Lignans	木脂素	C28H36O13	579.21	417.16	580.216	[M-H]-	3	7374-79-0	C10890	20241.9	-
Lmmp003349	Byzantionoside A	Byzantionoside A	Others	其它类	Ketone compounds	酮类化合物	C19H30O7	371.206	209.153	370.199	[M+H]+	3	189109-41-9	-	20166.6	-
WaYn003399	4'-O-(GuaiacylGlyceraldehyde)Guaiacylglycerol	4'-O-(愈创木脂甘油醛基)愈创木脂甘油	Lignans and Coumarins	木脂素和香豆素	Lignans	木脂素	C20H24O9	407.13	193.05	408.142	[M-H]-	3	-	-	20122.7	-
PD0738017	Isofukinone	异蜂斗菜酮	Terpenoids	萜类	Sesquiterpenoids	倍半萜	C15H22O	219.17	81.07	218.167	[M+H]+	1	77820-40-7	-	20076.2	-
Lhjp110329	6-Hydroxy-3-epi-oleanolic acid	6-羟基-3-表-齐墩果酸	Terpenoids	萜类	Triterpene	三萜	C30H48O4	473.36	191.18	472.355	[M+H]+	1	-	-	20044	-
Lmtp008852	Rhamnazin (3,4',5-Trihydroxy-3',7-dimethoxyflavone)	鼠李秦素	Flavonoids	黄酮	Flavonols	黄酮醇	C17H14O7	331.08	167.03	330.074	[M+H]+	2	552-54-5	-	20028.7	-
ZBN0223	Tricin-5-O-guaiacylglycerol*	苜蓿素-5-O-愈创木酚基甘油*	Flavonoids	黄酮	Flavones	黄酮	C27H26O11	525.14	329.07	526.148	[M-H]-	2	-	-	19964.9	-
CYp003558	2,7-Dimethyl-2,6-Octadiene-1,4,8-Triol 8-O-B-D-Glucopyranoside	2,7-二甲基-2,6-辛二烯-1,4,8-三醇 8-O-葡萄糖苷	Others	其它类	Others	其它	C16H28O8	366.212	169.123	348.178	[M+NH4]+	3	-	-	19887	-
pmb0628	Eriodictyol-8-C-glucoside-4'-O-glucoside	圣草酚-8-C-葡萄糖苷-4'-O-葡萄糖苷	Flavonoids	黄酮	Flavanones	二氢黄酮	C27H32O16	613.18	451.1	612.169	[M+H]+	3	-	-	19875.5	-
HJAP075	5,8-Epidioxyergosta-6,22-dien-3-ol (Ergosterol peroxide)	5,8-环二氧麦角甾烷-6,22-二烯-3-醇 (麦角甾醇过氧化物)	Steroids	甾体	Steroid	甾体	C28H44O3	429.33	411.33	428.329	[M+H]+	2	2061-64-5	-	19847	-
Lmyn000716	2-O-Galloylmucic acid	2-O-没食子酰基粘酸	Phenolic acids	酚酸类	Phenolic acids	酚酸类	C13H14O12	361.04	209.03	362.048	[M-H]-	3	-	-	19843.8	-
Zblp003803	2,4,2',5'-Tetrahydroxydihydrochalcone	2,4,2',5'-四羟基二氢查耳酮	Flavonoids	黄酮	Chalcones	查耳酮	C15H14O5	275.09	123.04	274.084	[M+H]+	3	-	-	19800.4	-
Lacp005292	Malonyl Phellatin	丙二酰去氢异黄柏苷	Flavonoids	黄酮	Flavonols	黄酮醇	C29H32O15	621.18	317.07	620.174	[M+H]+	3	-	-	19795	-
PD0500332	Kaempferol-3-(p-benzoyl)glucoside	山奈酚-3-（对苯甲酰基）葡萄糖苷	Flavonoids	黄酮	Flavonols	黄酮醇	C28H24O12	553.13	105.03	552.127	[M+H]+	2	-	-	19725.3	-
Wayn004373	Tricetin 5-(4''-galloylrhamnoside)*	五羟基黄酮 5-(4''-没食子鼠李糖苷)*	Flavonoids	黄酮	Flavones	黄酮	C28H24O16	615.1	301.04	616.106	[M-H]-	2	-	-	19711.9	-
Wbtn005631	1,3,7-trihydroxy-2-[3,4,5-trihydroxy-6-(hydroxymethyl)oxan-2-yl]xanthen-9-one	1,3,7-三羟基-2-[3,4,5-三羟基-6-(羟甲基)氧代-2-基]蒽酮	Flavonoids	黄酮	Other Flavonoids	其它类黄酮	C19H18O10	405.08	243.03	406.09	[M-H]-	3	-	-	19635.1	-
MWStz073	5-Hydroxy-2-pyrrolidinone	5-羟基-2-吡咯烷酮	Alkaloids	生物碱	Pyrrole alkaloids	吡咯类生物碱	C4H7NO2	102.05	84.05	101.048	[M+H]+	3	62312-55-4	-	19583.4	-
zjbp111605	9-Hydroxyselina-3,11-dien-12-al	9-羟基蛇床烷-3,11-二烯-12-醛	Terpenoids	萜类	Sesquiterpenoids	倍半萜	C15H22O2	235.17	133.1	234.162	[M+H]+	1	-	-	19445.4	-
MWSslk055	Nevadensin*	石吊兰素*	Flavonoids	黄酮	Flavones	黄酮	C18H16O7	345.1	315.06	344.09	[M+H]+	1	10176-66-6	C10111	19443.1	-
Wafp003158	N-Feruloylhomoagmatine	N-阿魏酰高胍丁胺	Alkaloids	生物碱	Phenolamine	酚胺	C16H24N4O3	321.19	177.05	320.185	[M+H]+	3	-	-	19418.8	-
Wacyp03396	4'-O-Methylgallocatechin 3-O-(N-Ethylglutamine ester)*	4'-O-甲基儿茶素 3-O-(N-乙基谷氨酰胺酯)*	Flavonoids	黄酮	Flavanols	黄烷醇类	C23H28N2O9	477.19	175.11	476.18	[M+H]+	3	-	-	19387	-
Zbkp004763	Plantaginin	车前草素	Flavonoids	黄酮	Other Flavonoids	其它类黄酮	C21H20O11	449.11	153.02	448.101	[M+H]+	2	-	C17056	19370.2	-
Qatp005562	Costunolide Diepoxide	二环氧木香烃内酯	Terpenoids	萜类	Sesquiterpenoids	倍半萜	C15H20O4	265.14	143.09	264.136	[M+H]+	2	-	-	19323	-
pmn001382	Isochlorogenic acid A*	异绿原酸 A*	Phenolic acids	酚酸类	Phenolic acids	酚酸类	C25H24O12	515.12	353.09	516.127	[M-H]-	2	2450-53-5	-	19077	-
pmp000583	Diosmetin-7-O-glucuronide*	香叶木素-7-O-葡萄糖醛酸苷*	Flavonoids	黄酮	Flavones	黄酮	C22H20O12	477.1	301.07	476.096	[M+H]+	1	35110-20-4	-	19004.2	-
pmp000273	Gambiriin B3	棕儿茶素 B3	Tannins	鞣质	Tannin	鞣质	C30H26O11	563.15	139.04	562.148	[M+H]+	2	76236-90-3	C17777	18948.1	-
Wagp009533	5-Hydroxy-6,7,3',4',5'-Pentamethoxyflavone	5-羟基-6,7,3',4',5'-五甲氧基黄酮	Flavonoids	黄酮	Flavones	黄酮	C20H20O8	389.12	359.08	388.116	[M+H]+	3	29215-55-2	-	18937.6	-
Lmsn003409	1-O-Galloyl-6-O-p-Coumaroyl-β-D-glucose	1-O-没食子酰-6-O-对香豆酰-β-D-葡萄糖	Phenolic acids	酚酸类	Phenolic acids	酚酸类	C22H22O12	477.1	169.01	478.111	[M-H]-	3	-	-	18908	-
Smbn003459	Carthamidin	红花素	Flavonoids	黄酮	Flavanones	二氢黄酮	C15H12O6	287.05	153.01	288.063	[M-H]-	3	479-54-9	C16940	18887.6	-
Wasn004983	5-Galloyl-6-O-Benzoyl Glucose	5-没食子酰-6-苯甲酰葡萄糖	Phenolic acids	酚酸类	Phenolic acids	酚酸类	C20H20O11	435.09	153.02	436.101	[M-H]-	3	-	-	18812.4	-
Lmdp006732	Scutellarein-4'-methyl ether (5,6,7-Trihydroxy-4'-methoxyflavone)	野黄芩素-4'-甲醚; 5,6,7-三羟基-4'-甲氧基黄酮	Flavonoids	黄酮	Flavones	黄酮	C16H12O6	301.07	258.05	300.063	[M+H]+	1	6563-66-2	-	18807.7	-
Lssp210308	dihydromachaeric acid lactone	二氢马查尔酸内酯	Terpenoids	萜类	Triterpene	三萜	C30H48O3	457.36	175.15	456.36	[M+H]+	2	-	-	18792.2	-
Zkep143812	6-Deoxy-6-sulfo-D-glucono-1,5-lactone	6-脱氧-6-磺基-D-葡萄糖基-1,5-内酯	Others	其它类	Lactones	内酯类化合物	C6H10O8S	243.02	225.01	242.01	[M+H]+	1	-	C21064	18784.3	-
Wmyn000216	methyl 6-O-galloyl-β-D-gluco-pyranosid	甲基 6-O-没食子酰基-β-D-吡喃葡萄糖苷	Phenolic acids	酚酸类	Phenolic acids	酚酸类	C14H18O10	345.082	169.014	346.09	[M-H]-	3	-	-	18511.3	-
Zjbn102528	7-hydroxy-2,4-dimethoxyphenanthrene	7-羟基-2,4-二甲氧基菲	Others	其它类	Others	其它	C16H14O3	253.09	195.04	254.094	[M-H]-	3	-	-	18413.3	-
Zbjn006482	Kaempferide-3-O-glucoside	山柰素-3-O-葡萄糖苷	Flavonoids	黄酮	Flavonols	黄酮醇	C22H22O11	461.11	299.06	462.116	[M-H]-	3	-	-	18408.6	-
ZBN0096	Kaempferol-3-O-(6''-Rhamnosyl-2''-Glucosyl)Glucoside (Camelliaside A)	山柰酚-3-O-(6'''-鼠李糖基-2'''-葡萄糖基)葡萄糖苷 (山茶苷 A)	Flavonoids	黄酮	Flavonols	黄酮醇	C33H40O20	755.2	284.03	756.211	[M-H]-	3	135095-52-2	-	18352.7	-
Wafn002827	Dihydroferulic acid glucoside	二氢阿魏酸 葡萄糖苷	Phenolic acids	酚酸类	Phenolic acids	酚酸类	C16H22O9	357.12	195.07	358.126	[M-H]-	3	-	-	18269.3	-
Qmdp112409	Viterofolin H	Viterofolin H	Terpenoids	萜类	Ditepenoids	二萜	C24H38O6	423.27	369.24	422.267	[M+H]+	3	-	-	18260.9	-
WapTKC055191	29-Hydroxy-6,11-Hopadiene	29-Hydroxy-6,11-Hopadiene	Terpenoids	萜类	Triterpene	三萜	C30H48O	425.38	109.1	424.37	[M+H]+	2	62123-17-5	-	18212.3	-
Wacn002584	2-O-Caffeoylhydroxycitric Acid	2-O-咖啡酰羟基柠檬酸	Phenolic acids	酚酸类	Phenolic acids	酚酸类	C15H14O11	369.04	127	370.054	[M-H]-	3	-	-	18174.6	-
MWSN0095	Quercetin-3-O-(2''-O-galloyl)galactoside*	槲皮素-3-O-(2''-O-没食子酰)半乳糖苷*	Flavonoids	黄酮	Flavonols	黄酮醇	C28H24O16	615.1	301.04	616.106	[M-H]-	2	53209-27-1	-	18101	-
Wasn002394	Glucosyl 2,6-dimethyl-8-oxoocta-2,6-dienoic acid	葡萄糖基 2,6-二甲基-8-氧八碳-2,6-二烯酸	Others	其它类	Others	其它	C16H24O8	403.16	181.09	344.147	[M+CH3COOH-H]-	3	-	-	18096	-
Lmrn003000	Phenyllactate	2-羟基-3-苯基丙酸	Phenolic acids	酚酸类	Phenolic acids	酚酸类	C9H10O3	165.06	103.06	166.063	[M-H]-	3	7326-19-4	C05607	18006.4	ko00360,ko00960,ko01100,ko01110
Hahn002372	Apocynin	4'-羟基-3'-甲氧基苯乙酮; 香草乙酮	Others	其它类	Others	其它	C9H10O3	165.06	150.04	166.063	[M-H]-	3	498-02-2	C11380	17988.8	-
Zmlp008132	17-Hydroxy Jolkinolide A (Caudicifolin)	17-羟基-岩大戟内酯 A	Terpenoids	萜类	Ditepenoids	二萜	C20H26O4	331.19	163.07	330.183	[M+H]+	3	-	-	17950.3	-
WaYn005032	Gentisic acid 2-O-(6''-O-p-coumaroyl)Glucoside	龙胆酸 2-O-(6''-O-p-香豆酰)葡糖苷	Phenolic acids	酚酸类	Phenolic acids	酚酸类	C22H22O11	461.11	315.07	462.116	[M-H]-	3	-	-	17892.3	-
Wmtn004918	lindleyin	莲花掌苷	Phenolic acids	酚酸类	Phenolic acids	酚酸类	C23H26O11	477.14	313.07	478.147	[M-H]-	3	59282-56-3	-	17862	-
WapTKC213735	1,12,14,15-tetrahydroxy-3,7,11,15,15-pentamethyl-2,6,10-hexadecatriene	1,12,14,15-tetrahydroxy-3,7,11,15,15-pentamethyl-2,6,10-hexadecatriene	Terpenoids	萜类	Ditepenoids	二萜	C20H36O4	341.27	135.12	340.261	[M+H]+	3	-	-	17848.6	-
Labn003109	Galloyl xylosyl gallic acid-3-O-β-D-glucoside	没食子酰木糖基 没食子酸-3-氧-β-D-葡萄糖苷	Phenolic acids	酚酸类	Phenolic acids	酚酸类	C25H28O18	615.12	463.11	616.128	[M-H]-	2	-	-	17845.6	-
PDP158071	Tuberonic acid methyl ester	Tuberonic acid methyl ester	Others	其它类	Others	其它	C13H20O4	241.14	149.1	240.136	[M+H]+	2	163748-48-9	-	17829.6	-
Wbsp008856	serrat-14-en-3β,21β,29-triol	serrat-14-烯-3β,21β,29-三醇	Terpenoids	萜类	Triterpene	三萜	C30H50O3	459.38	423.36	458.376	[M+H]+	2	-	-	17762.8	-
Zblp001009	3-pyridine-methanol-O-β-D-glucopyranosyl	3-吡啶-甲醇-O-β-D-吡喃葡萄糖基	Alkaloids	生物碱	Pyridine alkaloids	吡啶类生物碱	C12H17NO6	272.11	110.06	271.106	[M+H]+	3	-	-	17704.9	-
Lssp210080	Procyanidin B2 3,3'-di-O-gallate	Procyanidin B2 3,3'-di-O-gallate	Tannins	鞣质	Proanthocyanidins	原花青素	C44H34O20	883.17	409.09	882.164	[M+H]+	3	79907-44-1	-	17625.4	-
Jmwn002117	2,6-dimethoxybenzene-1,4-diol 1-O-β-D-glucopyranoside	2,6-二甲氧基-1,4-苯二醇-1-O-β-D-吡喃葡萄糖苷	Phenolic acids	酚酸类	Phenolic acids	酚酸类	C14H20O9	331.1	153.02	332.111	[M-H]-	3	-	-	17511	-
Saln003418	4-(Beta-D-Glucopyranosyloxy)-2,4',6-Trihydroxybenzophenone	4-(β-D-吡喃葡萄糖基氧基)-2,4',6-三羟基二苯甲酮	Others	其它类	Ketone compounds	酮类化合物	C19H20O10	407.1	287.06	408.106	[M-H]-	3	-	-	17485.4	-
Sasp008612	Gibberellin A24	赤霉素 A24	Terpenoids	萜类	Ditepenoids	二萜	C20H26O5	347.19	301.18	346.178	[M+H]+	2	19427-32-8	C11861	17458.1	ko00904,ko01100,ko01110
Lmtp001399	5,6-Dihydroxyindole-5-O-β-glucoside	5,6-二羟基吲哚-5-O-β-葡萄糖苷	Alkaloids	生物碱	Plumerane	吲哚类生物碱	C14H17NO7	312.11	150.05	311.101	[M+H]+	3	-	-	17450	-
MWSmce490	2-Acetylphloroglucinol	2',4',6'-三羟基苯乙酮	Others	其它类	Ketone compounds	酮类化合物	C8H8O4	167.04	123.05	168.042	[M-H]-	3	480-66-0	C21895	17382.7	-
PD0666411	Eujavanoic Acid B	Eujavanoic Acid B	Terpenoids	萜类	Sesquiterpenoids	倍半萜	C14H22O3	239.16	161.13	238.157	[M+H]+	2	-	-	17374.7	-
Hmsp005892	[4]-Shogaol	[4]-姜烯酚	Phenolic acids	酚酸类	Phenolic acids	酚酸类	C15H20O3	249.14	137.06	248.141	[M+H]+	2	-	-	17235.4	-
Wbwp013975	lancilactone A	lancilactone A	Terpenoids	萜类	Terpene	萜类	C30H40O5	481.29	355.22	480.288	[M+H]+	3	218915-15-2	-	17179.1	-
Lmqn005179	1,4,8-Trihydroxynaphthalene-1-O-[6'-O-(3''-methoxy-5''-hydryoxybenzoyl)]glucoside	1,4,8-三羟基萘-1-O-[6'-O-(3''-甲氧基-5''-羟基苯甲酰)]-葡萄糖苷	Quinones	醌类	Quinones	醌类	C24H24O11	487.12	179.03	488.132	[M-H]-	3	-	-	17115.7	-
Wasn003938	Benzoyl-Beta-D-Glucoside	苯甲酰-β-D-葡萄糖苷	Phenolic acids	酚酸类	Phenolic acids	酚酸类	C13H16O7	283.08	121.03	284.09	[M-H]-	3	-	-	16949.7	-
Zjmp102708	3-Hydroxyolean-12-ene-28,29-dioic acid (Serratagenic Acid)	3-羟基齐墩果-12-烯-28,29-二酸 (三对节萜酸)	Terpenoids	萜类	Triterpene	三萜	C30H46O5	487.34	451.32	486.334	[M+H]+	2	6488-64-8	-	16891.5	-
MWSmce308	Gallic Acid Ethyl Ester; Ethyl gallate	没食子酸乙酯	Phenolic acids	酚酸类	Phenolic acids	酚酸类	C9H10O5	197.05	124.02	198.053	[M-H]-	3	831-61-8	-	16882.3	-
MWSHC20142	2,5-Piperazinedione,3-(1H-indol-3-ylmethylene)-6-methyl-,(3Z,6S)-	2,5-Piperazinedione,3-(1H-indol-3-ylmethylene)-6-methyl-,(3Z,6S)-	Alkaloids	生物碱	Alkaloids	生物碱	C14H13N3O2	256.11	157.08	255.101	[M+H]+	3	69787-64-0	-	16760.5	-
Labn003405	Xylosyl tachioside	木糖基-它乔糖苷	Phenolic acids	酚酸类	Phenolic acids	酚酸类	C18H26O12	433.13	121.03	434.142	[M-H]-	3	-	-	16701.7	-
mws0939	1,3,7-Trimethyluric acid	1,3,7-三甲基尿酸	Alkaloids	生物碱	Alkaloids	生物碱	C8H10N4O3	211.083	126.066	210.075	[M+H]+	3	5415-44-1	C16361	16691.7	ko00232
Zmhn002227	4-O-beta-D-Glucosyl-sinapate	4-O-葡萄糖基芥子酸	Phenolic acids	酚酸类	Phenolic acids	酚酸类	C17H22O10	385.11	223.06	386.121	[M-H]-	3	-	C02919	16688.3	-
pmb2795	4-Methoxycinnamic acid	4-甲氧基肉桂酸	Phenolic acids	酚酸类	Phenolic acids	酚酸类	C10H10O3	177.06	133.07	178.063	[M-H]-	3	830-09-1	-	16621.2	-
Lcfn121045	Gymnospermin	Gymnospermin	Others	其它类	Others	其它	C20H38O3	325.28	307.26	326.282	[M-H]-	3	52329-57-4	-	16590.6	-
Rlp00446	6-Amino-1-naphthoic acid	6-氨基-1-萘甲酸	Alkaloids	生物碱	Alkaloids	生物碱	C11H9NO2	188.07	118.06	187.063	[M+H]+	2	-	-	16588.3	-
WapTKC205937	Antcamphorol J	Antcamphorol J	Terpenoids	萜类	Triterpene	三萜	C29H44O3	441.34	285.19	440.329	[M+H]+	1	-	-	16581.8	-
Zbsp005521	Chrysin-5-O-glucoside (Toringin)	白杨素-5-O-葡萄糖苷	Flavonoids	黄酮	Flavones	黄酮	C21H20O9	417.12	255.07	416.111	[M+H]+	2	1329-10-8	-	16485.3	-
Qmyp122012	3H-Naphth[1,8ab]oxirene-8-acetic acid	3H-Naphth[1,8ab]oxirene-8-acetic acid	Terpenoids	萜类	Sesquiterpenoids	倍半萜	C15H22O3	251.16	187.15	250.157	[M+H]+	3	-	-	16172.2	-
Lmhp013004	3-Oxolanosta-9(11),24-dien-26-oic acid (Coccinic Acid)	3-氧代羊毛甾-9(11),24-二烯-26-酸 (黑老虎酸)	Terpenoids	萜类	Triterpene	三萜	C30H46O3	455.35	315.23	454.345	[M+H]+	2	-	-	16167.8	-
WapTKC164595	7-Hydroxy-1,4a-Dimethyl-7-(Prop-1-En-2-Yl)-2,3,4,4a,5,6,7,8-Octahydronaphthalen-2-one	7-Hydroxy-1,4a-Dimethyl-7-(Prop-1-En-2-Yl)-2,3,4,4a,5,6,7,8-Octahydronaphthalen-2-one	Terpenoids	萜类	Sesquiterpenoids	倍半萜	C15H22O2	235.17	83.05	234.162	[M+H]+	2	-	-	16097.4	-
Qmjp080503	7α-Hydroxyeudesm-4-en-6-one	7α-Hydroxyeudesm-4-en-6-one	Terpenoids	萜类	Sesquiterpenoids	倍半萜	C15H24O2	237.15	159.12	236.178	[M+H]+	3	-	-	16065.1	-
MWSHY0021	Apigenin 7,4'-dimethyl ether	芹菜素-7,4'-二甲醚	Flavonoids	黄酮	Flavones	黄酮	C17H14O5	299.09	256.07	298.084	[M+H]+	2	5128-44-9	C10019	16062.2	-
Sadp017169	Dinortrixagone	Dinortrixagone	Terpenoids	萜类	Sesquiterpenoids	倍半萜	C18H28O	261.22	121.1	260.214	[M+H]+	1	-	-	16001.5	-
Wcop007436	8-hydroxy-8-(hydroxymethyl)-11b-methyldodecahydro-6a,9-methanocyclohepta[a]naphthalen-3(2H)-one	8-hydroxy-8-(hydroxymethyl)-11b-methyldodecahydro-6a,9-methanocyclohepta[a]naphthalen-3(2H)-one	Terpenoids	萜类	Ditepenoids	二萜	C18H28O3	293.21	201.13	292.204	[M+H]+	3	-	-	15958.2	-
Wcdp010708	Octadeca-2,9,12,15-tetraen-1-ol	十八碳-2,9,12,15-四烯-1-醇	Others	其它类	Others	其它	C18H30O	263.24	81.07	262.23	[M+H]+	1	-	-	15895	-
Lajp002810	Procyanidin A4	原花青素 A4	Tannins	鞣质	Proanthocyanidins	原花青素	C30H24O13	593.13	287.06	592.122	[M+H]+	3	111466-29-6	-	15842	-
Wacyp03564	3'-O-Methylgallocatechin 3-O-(N-Ethylglutamine ester)*	3'-O-甲基儿茶素 3-O-(N-乙基谷氨酰胺酯)*	Flavonoids	黄酮	Flavanols	黄烷醇类	C23H28N2O9	477.19	175.11	476.18	[M+H]+	3	-	-	15832.8	-
Labn004065	4-Hydroxybenzoyl acetyl glucoside	4-羟基苯甲酰基乙酰葡萄糖苷	Phenolic acids	酚酸类	Phenolic acids	酚酸类	C15H18O9	341.09	137.03	342.095	[M-H]-	2	-	-	15812.6	-
Zmhn002032	4-O-(6'-O-Glucosylcaffeoylglucosyl)-4-hydroxybenzyl alcohol	4-O-(6'-O-葡萄糖基咖啡酰葡萄糖基)-4-羟基苄醇	Phenolic acids	酚酸类	Phenolic acids	酚酸类	C28H34O15	609.18	447.13	610.19	[M-H]-	3	-	-	15810.7	-
Smjp001409	Desmodilactone	广金钱草内酯	Alkaloids	生物碱	Alkaloids	生物碱	C8H13NO3	172.09	130.08	171.089	[M+H]+	2	-	-	15793.2	-
MWSmce174	Raspberry ketone	覆盆子酮	Others	其它类	Ketone compounds	酮类化合物	C10H12O2	165.09	107.05	164.084	[M+H]+	2	5471-51-2	-	15789.6	-
CYp005660	2,5,8-trimethylnona-1,4,7-triene-1,9-diol 9-O-Glycerylglucoside*	2,5,8-三甲基壬-1,4,7-三烯-1,9-二醇 9-O-甘油基葡萄糖苷*	Others	其它类	Others	其它	C21H36O9	451.253	271.192	432.236	[M+H2O+H]+	3	-	-	15705.2	-
pme0428	3,4,5-Trimethoxycinnamic acid	3,4,5-三甲氧基肉桂酸	Phenolic acids	酚酸类	Phenolic acids	酚酸类	C12H14O5	237.08	103.02	238.084	[M-H]-	3	90-50-6	-	15618.7	-
HJN051	Tamarixetin-3-O-rutinoside	柽柳黄素-3-O-芸香糖苷	Flavonoids	黄酮	Flavonols	黄酮醇	C28H32O16	623.16	315.05	624.169	[M-H]-	3	-	-	15600.8	-
WaTKp12290	2-Ethylidene-5-phenylpentanoic acid	2-亚乙基-5-苯基戊酸	Phenolic acids	酚酸类	Phenolic acids	酚酸类	C13H16O2	205.12	131.08	204.115	[M+H]+	2	-	-	15582.5	-
mws4113	3'-Hydroxy-4'-O-methylglabridin	3'-羟基-4'-邻甲基甘草黄酮	Flavonoids	黄酮	Other Flavonoids	其它类黄酮	C21H22O5	353.14	295.06	354.147	[M-H]-	3	175554-11-7	-	15538.7	-
Lmbn002160	8-Hydroxypinoresinol	8-羟基松脂醇	Lignans and Coumarins	木脂素和香豆素	Lignans	木脂素	C20H22O7	373.13	343.12	374.137	[M-H]-	3	81426-17-7	-	15441.8	-
MWSmce413	Anthraquinone-2-carboxylic acid	蒽醌-2-羧酸	Quinones	醌类	Anthraquinone	蒽醌	C15H8O4	251.04	207.05	252.042	[M-H]-	3	117-78-2	-	15377.7	-
Hmhn003518	4-O-β-D-glucopyranosylferulic acid	4-O-β-D-葡萄糖基阿魏酸	Phenolic acids	酚酸类	Phenolic acids	酚酸类	C16H20O9	355.1	175.04	356.111	[M-H]-	3	-	-	15373.1	-
Zbsn012113	Diacetoxy-[6]-gingerdiol	二乙酰氧基-[6]-姜辣二醇	Others	其它类	Alcohol compounds	醇类化合物	C21H32O6	379.21	295.19	380.22	[M-H]-	3	143615-75-2	-	15329.9	-
Labn002833	2-(Hydroxymethyl)Phenyl 6-O-Beta-D-Xylopyranosyl-Beta-D-Glucopyranoside	2-(羟甲基)苯基 6-O-β-D-吡喃木糖基-β-D-吡喃葡萄糖苷	Phenolic acids	酚酸类	Phenolic acids	酚酸类	C18H26O11	417.14	123.05	418.147	[M-H]-	3	-	-	15278.7	-
MWSslk208	Kaur-16-en-18-oic acid	贝壳杉烯酸	Terpenoids	萜类	Ditepenoids	二萜	C20H30O2	301.22	301.22	302.225	[M-H]-	2	6730-83-2	C11874	15233.6	ko00904,ko01100,ko01110
Cmjn004337	Benzyl-(2''-O-xylosyl)glucoside*	苄基-(2''-O-木糖基)葡萄糖苷*	Others	其它类	Others	其它	C18H26O10	401.14	269.1	402.153	[M-H]-	3	-	-	15171.9	-
Wbsp000187	Apigenin-4'-O-(6''-O-p-coumaroyl)-β-D-glucopyranoside	芹菜素-4'-O-(6''-O-对香豆酰基)-β-D-葡萄糖苷	Flavonoids	黄酮	Flavones	黄酮	C30H26O12	579.15	147.04	578.142	[M+H]+	2	-	-	15165.3	-
pmb0626	Apigenin-6-C-glucoside-7-O-Sophoroside	芹菜素-6-C-葡萄糖苷-7-O-槐糖苷	Flavonoids	黄酮	Flavones	黄酮	C33H40O20	757.22	433.4	756.211	[M+H]+	3	-	-	15160	-
Zbkp004942	Dodecanamide	十二酰胺	Alkaloids	生物碱	Alkaloids	生物碱	C12H25NO	200.2	88.07	199.194	[M+H]+	1	-	C13831	15142	-
ZBN0225	Tricin-4'-O-(guaiacylglycerol)ether*	苜蓿素-4'-O-(愈创木酰甘油)醚*	Flavonoids	黄酮	Flavones	黄酮	C27H26O11	525.14	329.07	526.148	[M-H]-	2	-	-	15084.1	-
Wacn002104	2-O-(1'-O-glucosylCaffeoyl)hydroxycitric Acid	2-O-(1'-O-葡萄糖基咖啡酰)羟基柠檬酸	Phenolic acids	酚酸类	Phenolic acids	酚酸类	C21H24O16	531.09	189.01	532.106	[M-H]-	3	-	-	15013.9	-
WapTKC055826	3-Oxo-12-Oleanen-27-Oic Acid	3-Oxo-12-Oleanen-27-Oic Acid	Terpenoids	萜类	Triterpene	三萜	C30H46O3	455.35	409.35	454.345	[M+H]+	2	86747-46-8	-	14757.5	-
Zjyp101801	iridal	假鸢尾醛	Terpenoids	萜类	Triterpene	三萜	C30H50O3	459.38	135.12	458.376	[M+H]+	2	-	-	14600.1	-
Zmpp000906	L-Noradrenaline	去甲基肾上腺素	Alkaloids	生物碱	Alkaloids	生物碱	C8H11NO3	170.08	107.05	169.074	[M+H]+	2	51-41-2	C00547	14590.1	ko00350,ko01100
PD0648088	6,8,5'6'-tetrahydroxy-3'-methylflavone	6,8,5'6'-四羟基-3'-甲基黄酮	Flavonoids	黄酮	Flavones	黄酮	C16H12O6	301.07	286.05	300.063	[M+H]+	2	-	-	14554.4	-
PD1011115	Astraeusin C	Astraeusin C	Terpenoids	萜类	Triterpene	三萜	C30H46O2	439.36	147.12	438.35	[M+H]+	2	1946771-11-4	-	14502.6	-
Wacyp07292	Deoxycamelliagenin A 3beta-[2-O-半乳糖基-3-O-(2-O-木糖基-阿拉伯糖基)-葡萄糖醛苷]	去氧山茶皂苷元 A 3-[2-O-D-吡喃半乳糖基-3-O-(2-O-D-吡喃木糖基-L-阿拉伯半乳糖基)]-D-吡喃葡萄糖醛苷	Terpenoids	萜类	Triterpene Saponin	三萜皂苷	C52H84O22	1078.58	339.1	1060.55	[M+NH4]+	1	-	-	14436.4	-
Yalp007148	Flowerine	Flowerine	Flavonoids	黄酮	Flavanones	二氢黄酮	C22H24O5	369.17	298.12	368.162	[M+H]+	3	-	-	14413.2	-
Wbtp004648	Swertianolin	獐牙菜酮苷	Flavonoids	黄酮	Other Flavonoids	其它类黄酮	C20H20O11	437.11	275.06	436.101	[M+H]+	3	23445-00-3	C10093	14325.1	-
pmb0490	p-Coumaroylputrescine	对香豆酰基腐胺	Alkaloids	生物碱	Phenolamine	酚胺	C13H18N2O2	235.14	147.04	234.137	[M+H]+	3	34136-53-3	C18326	14199.9	ko00330,ko01100
pmp000344	3',4',7-Trihydroxyflavone	3',4',7-三羟基黄酮	Flavonoids	黄酮	Flavones	黄酮	C15H10O5	271.06	243.06	270.053	[M+H]+	1	2150-11-0	-	14160.8	-
Wcfn004564	E-Stilstatin 3	E-Stilstatin 3	Others	其它类	Others	其它	C17H18O6	317.1	287.09	318.11	[M-H]-	3	-	-	14046	-
pmf0319	Acetosyringone	乙酰丁香酮	Others	其它类	Ketone compounds	酮类化合物	C10H12O4	195.07	137.02	196.074	[M-H]-	3	2478-38-8	C10664	14002.5	-
Wacyn05375	3-O-Galloylepiafzelechin-(4beta->6)-Epigallocatechin-3-O-Gallate	3-O-没食子酰表阿夫儿茶精-(4b->6)-表没食子儿茶素-3-O-没食子酸酯	Tannins	鞣质	Proanthocyanidins	原花青素	C44H34O20	881.16	425.09	882.164	[M-H]-	3	-	-	14002.5	-
Qmyp101333	Septemlobin F	Septemlobin F	Terpenoids	萜类	Sesquiterpenoids	倍半萜	C18H28O3	293.21	219.17	292.204	[M+H]+	3	-	-	13908.4	-
WaYn003084	Guaiacylglycerol 8-O-(1''-O-Glucosyl)Vanillic Acid Ether	愈创木脂甘油 8-O-(1''-O-葡萄糖基)香草酸醚	Phenolic acids	酚酸类	Phenolic acids	酚酸类	C24H30O13	525.16	167.03	526.169	[M-H]-	3	-	-	13859.5	-
Wdqp008293	Aesculioside G3	Aesculioside G3	Terpenoids	萜类	Triterpene Saponin	三萜皂苷	C54H84O22	1085.56	497.36	1084.55	[M+H]+	3	-	-	13836.5	-
Wayn005907	Quercetin 3-(2''-acetylrhamnoside)	槲皮素 3-(2''-乙酰鼠李糖苷)	Flavonoids	黄酮	Flavonols	黄酮醇	C23H22O12	489.1	300.03	490.111	[M-H]-	2	-	-	13784.3	-
pmp001244	Caffeoylcholine	咖啡酰胆碱	Alkaloids	生物碱	Phenolamine	酚胺	C14H20NO4+	266.14	207.07	266.139	[M]+	3	87189-10-4	-	13696.2	-
Lmsn004323	1-O-Galloyl-2-O-Feruloyl-β-D-glucose*	1-O-没食子酰-2-O-阿魏酰-β-D-葡萄糖*	Phenolic acids	酚酸类	Phenolic acids	酚酸类	C23H24O13	507.11	169.01	508.122	[M-H]-	3	-	-	13637.7	-
WapTKC038783	Isorupestonic Acid	Isorupestonic Acid	Terpenoids	萜类	Sesquiterpenoids	倍半萜	C14H18O3	235.13	189.13	234.126	[M+H]+	2	139953-21-2	-	13595.6	-
Hmsn002272	Demethyl coniferin	去甲松柏苷	Others	其它类	Alcohol compounds	醇类化合物	C15H20O8	327.11	165.05	328.116	[M-H]-	3	-	-	13590.5	-
Lmzp003497	Marmin[7-(6',7'-Dihydroxygeranyloxy)coumarin]	7-(6',7'-二羟基牻牛儿基氧基)香豆素	Lignans and Coumarins	木脂素和香豆素	Coumarins	香豆素	C19H24O5	333.17	163.04	332.162	[M+H]+	3	14957-38-1	-	13586.3	-
Lmhn001386	Vnilloyltartaric acid	香草酰酒石酸	Phenolic acids	酚酸类	Phenolic acids	酚酸类	C12H12O9	299.04	167.03	300.048	[M-H]-	3	-	-	13569.5	-
HX1272	Verrucosin	路可脂素	Lignans and Coumarins	木脂素和香豆素	Lignans	木脂素	C20H24O5	345.17	137.06	344.162	[M+H]+	2	-	-	13521.5	-
Wacyn05487	Tricetin 7-O-(2''-p-coumaroyl-3''-arabinosyl-6''-Rhamnosyl)glucoside	五羟基黄酮 7-O-(2''-对香豆酰-3''-阿拉伯糖基-6''-鼠李糖基)葡萄糖苷	Flavonoids	黄酮	Flavones	黄酮	C41H44O22	887.23	301.04	888.232	[M-H]-	1	-	-	13437	-
MWSmce653	2'-Hydroxy-4'-Methylacetophenone	2'-羟基-4'-甲基苯乙酮	Phenolic acids	酚酸类	Phenolic acids	酚酸类	C9H10O2	149.06	106.04	150.068	[M-H]-	3	6921-64-8	-	13416.1	-
WapTKC036378	Rumphellol A	Rumphellol A	Terpenoids	萜类	Sesquiterpenoids	倍半萜	C15H24O2	237.18	177.16	236.178	[M+H]+	2	1943770-70-4	-	13415.9	-
Lcyp000688	Verecundin(Pinocembrin-5-glucoside)	委内松苷(乔松素-5-葡萄糖苷)	Flavonoids	黄酮	Flavanones	二氢黄酮	C21H22O9	419.13	257.08	418.126	[M+H]+	3	-	-	13341.1	-
ZBN0304	Kaempferol-3-O-(6''-malonyl)glucoside	山柰酚-3-O-(6''-丙二酰)葡萄糖苷	Flavonoids	黄酮	Flavonols	黄酮醇	C24H22O14	533.09	285.04	534.101	[M-H]-	2	81149-02-2	-	13246.9	-
Lmhp002772	p-Coumaroylcadaverine	对香豆酰尸胺	Alkaloids	生物碱	Phenolamine	酚胺	C14H20N2O2	249.16	147.04	248.153	[M+H]+	3	-	-	13218.7	-
Waxp005484	3,3-Bis(4-hydroxyphenyl)-4-phenylisobenzofuran-1(3H)-one	3,3-双(4-羟基苯基)-4-苯基异苯并呋喃-1(3H)-酮	Others	其它类	Others	其它	C26H18O4	395.13	301.09	394.12	[M+H]+	2	-	-	13190.2	-
MWStz668	Ilexsaponin B2	毛冬青皂苷B2	Terpenoids	萜类	Triterpene Saponin	三萜皂苷	C47H76O17	930.54	437.34	912.508	[M+NH4]+	2	108906-69-0	-	12884	-
mws1359	Pterostilbene*	紫檀芪*	Others	其它类	Stilbene	茋类	C16H16O3	255.1	197.06	256.11	[M-H]-	2	537-42-8	C10287	12868.9	ko00945,ko01110
Zbkp009664	(4S,5S)-(+)-Germacrone 4,5-epoxide	(4S,5S)-(+)-吉马酮4,5-环氧化物	Terpenoids	萜类	Ditepenoids	二萜	C15H22O2	235.17	121.1	234.162	[M+H]+	2	-	C17489	12767	-
Lskp211385	dihydrosesamin	双氢芝麻脂素	Lignans and Coumarins	木脂素和香豆素	Lignans	木脂素	C20H20O6	357.13	307.09	356.126	[M+H]+	3	-	-	12694.9	-
Qmdp112307	Viterotulin C	Viterotulin C	Terpenoids	萜类	Ditepenoids	二萜	C24H38O6	423.27	387.25	422.267	[M+H]+	3	-	-	12653.7	-
Rdp07374	Pabularinone	Pabularinone	Lignans and Coumarins	木脂素和香豆素	Coumarins	香豆素	C16H14O5	304.12	203.04	286.084	[M+NH4]+	2	-	-	12629.3	-
WapTKC002547	Ent-14,15-Dinor-4(18)-Cleroden-13-ol	Ent-14,15-Dinor-4(18)-Cleroden-13-ol	Terpenoids	萜类	Ditepenoids	二萜	C18H32O	265.25	69.07	264.245	[M+H]+	1	199116-49-9	-	12561.2	-
Zmhn003098	4-O-(6'-O-Glucosylcaffeoylglucosylferuloyl)-4-hydroxybenzyl alcohol	4-O-(6'-O-葡萄糖基咖啡酰葡萄糖基阿魏酰)-4-羟基苄醇	Phenolic acids	酚酸类	Phenolic acids	酚酸类	C38H42O18	785.23	447.13	786.237	[M-H]-	3	-	-	12486	-
pma0795	Tricetin-5-O-(6''-malonyl)glucoside	五羟黄酮-5-O-(6''-丙二酰)葡萄糖苷	Flavonoids	黄酮	Flavones	黄酮	C24H22O15	551.1	303.05	550.096	[M+H]+	3	-	-	12168.1	-
pmb3061	5-O-p-Coumaroylquinic acid O-glucoside	5-O-对香豆酰奎宁酸-O-葡萄糖苷	Phenolic acids	酚酸类	Phenolic acids	酚酸类	C22H28O13	499.15	163.1	500.153	[M-H]-	3	-	-	12123	-
Lmfn001158	Ginnalin A (2,6-Di-O-Galloyl-1,5-Anhydro-D-Glucitol)	条茶槭甲素	Tannins	鞣质	Tannin	鞣质	C20H20O13	467.08	169.01	468.09	[M-H]-	3	-	-	12035.9	-
Zjmp102035	5,7-dihydroxy-3-(4'-hydroxybenzyl)-6-methylchromone	5,7-二羟基-3-(4'-羟基苄基)-6-甲基色酮	Flavonoids	黄酮	Other Flavonoids	其它类黄酮	C17H14O5	299.09	205.05	298.084	[M+H]+	3	-	-	12021.6	-
Lmpp003059	Cyanidin-3-O-(6''-O-acetyl)glucoside	矢车菊素-3-O-(6''-O-乙酰)葡萄糖苷	Flavonoids	黄酮	Anthocyanidins	花青素	C23H23O12+	491.12	287.06	491.118	[M]+	3	-	-	11889.8	-
WapTKC022327	Sibiraglycoside H	Sibiraglycoside H	Terpenoids	萜类	Monoterpenoids	倍萜	C25H30O11	507.19	163.04	506.179	[M+H]+	2	1606160-35-3	-	11810.4	-
WapTKC009174	7-Oxo-8(14),15-Pimaradien-19-Oic Acid	7-Oxo-8(14),15-Pimaradien-19-Oic Acid	Terpenoids	萜类	Ditepenoids	二萜	C20H28O3	317.21	119.09	316.204	[M+H]+	2	23807-90-1	-	11783.5	-
CYp008065	Assamsaponin E	茶皂苷 E	Terpenoids	萜类	Triterpene Saponin	三萜皂苷	C59H92O26	1234.63	497.366	1216.59	[M+NH4]+	1	259748-74-8	-	11725.4	-
Wmcp000015	clerodermic acid	海州常山二萜酸	Terpenoids	萜类	Monoterpenoids	倍萜	C20H28O4	333.21	315.2	332.199	[M+H]+	2	-	-	11711.2	-
MWSmce085	Wedelolactone	蟛蜞菊内酯	Lignans and Coumarins	木脂素和香豆素	Coumarins	香豆素	C16H10O7	313.04	298.02	314.043	[M-H]-	3	524-12-9	C10541	11552.9	-
Zmln000668	Monogalloyl-diglucose	单没食子酰-二葡萄糖苷	Phenolic acids	酚酸类	Phenolic acids	酚酸类	C19H26O15	493.12	169.01	494.127	[M-H]-	1	-	-	11504.6	-
WapTKC047776	Inoterpene F	Inoterpene F	Terpenoids	萜类	Triterpene	三萜	C30H48O2	441.37	203.18	440.365	[M+H]+	1	1132787-12-2	-	11450.7	-
Hmqp002567	4-Hydroxycinnamic acid p-hydroxyphenethylamine	4-羟基桂皮酸酰对羟基苯乙胺	Alkaloids	生物碱	Phenolamine	酚胺	C17H17NO3	284.13	147.04	283.121	[M+H]+	3	-	-	11410.1	-
Satp005088	5-hydroxy-7-(2-hydroxypropyl)-2-(3-hydroxy-2-(4-hydroxy-3,5-dimethoxybenzyl)propyl)-chromone	5-羟基-7-(2-羟基丙基)-2-(3-羟基-2-(4-羟基-3,5-二甲氧基苄基)丙基)-色酮	Flavonoids	黄酮	Other Flavonoids	其它类黄酮	C24H28O8	445.18	167.07	444.178	[M+H]+	3	-	-	11282.5	-
Lajp006790	8-Methoxy-4-methylquinolin-2(1H)-one	8-甲氧基-4-甲基喹啉-2(1H)-酮	Alkaloids	生物碱	Quinoline alkaloids	喹啉类生物碱	C11H11NO2	190.08	147.07	189.079	[M+H]+	2	30198-01-7	-	11266.5	-
Wayn006579	16-Demethylmyricanol	16-去甲基杨梅醇	Others	其它类	Others	其它	C20H24O5	343.15	328.13	344.162	[M-H]-	3	-	-	11264.5	-
WapTKC192510	(S,E)-2,6-dimethyl-10-methylenedodeca-6,11-diene-2,3-diol	(S,E)-2,6-dimethyl-10-methylenedodeca-6,11-diene-2,3-diol	Terpenoids	萜类	Sesquiterpenoids	倍半萜	C15H26O2	239.2	121.1	238.193	[M+H]+	3	-	-	11214.2	-
MWSHC20105	4-ketopinoresinol	4-酮基松脂酚	Lignans and Coumarins	木脂素和香豆素	Lignans	木脂素	C20H20O7	371.11	282.09	372.121	[M-H]-	3	66288-89-9	-	11017.1	-
Hmcp002316	Isorhamnetin-3-O-arabinoside	异鼠李素-3-O-阿拉伯糖苷	Flavonoids	黄酮	Flavonols	黄酮醇	C21H20O11	449.11	317.06	448.101	[M+H]+	3	-	-	11007	-
Ladn006977	2-Hydroxy-8-carboxy-1-methyl-5-ethenyl-9,10-dihydrophenanthrene	2-羟基-8-羧基-1-甲基-5-乙烯基-9,10-二氢菲	Others	其它类	Others	其它	C18H16O3	279.1	235.11	280.11	[M-H]-	3	-	-	10998	-
MWStz204	18-β-Hydroxy-3-epi-α-yohimbine	18-β-羟基-3-表-α-育亨宾碱	Alkaloids	生物碱	Plumerane	吲哚类生物碱	C21H26N2O4	371.2	181.1	370.189	[M+H]+	3	81703-06-2	-	10991.7	-
Lhkp101314	3,16-Dihydroxylanosta-7,24-dien-21-oic acid Gamma-lactone (Kulolactone)	3,16-二羟基羊毛甾-7,24-二烯-21-酸 γ-内酯 (苦楝萜醇内酯)	Terpenoids	萜类	Triterpene	三萜	C30H46O3	455.35	313.25	454.345	[M+H]+	2	22611-40-1	-	10903.6	-
Halp009840	Ganoderic Acid 24	灵芝酸 24	Terpenoids	萜类	Triterpene	三萜	C30H46O3	455.35	201.17	454.345	[M+H]+	2	-	-	10891.5	-
Zbjn003642	1-O-rhamnose-3-O-Caffeoyl Quinic Acid	1-O-鼠李糖-3-O-咖啡酰奎宁酸	Phenolic acids	酚酸类	Phenolic acids	酚酸类	C22H28O13	499.15	191.06	500.155	[M-H]-	3	-	-	10627	-
mws1358	Catechol	邻苯二酚; 儿茶酚	Others	其它类	Others	其它	C6H6O2	109.03	81.03	110.037	[M-H]-	3	120-80-9	C00090	10505.3	ko01100
Lazn002843	Chrysoeriol triglucoside	金圣草黄素三葡萄糖苷	Flavonoids	黄酮	Flavones	黄酮	C34H42O21	785.22	431.1	786.222	[M-H]-	3	-	-	10093.4	-
Lmgn009690	3,5-Dihydroxy-7,4'-dimethoxyflavone	3,5-二羟基-7,4'-二甲氧基黄酮	Flavonoids	黄酮	Flavonols	黄酮醇	C17H14O6	313.07	255.03	314.079	[M-H]-	1	15486-33-6	-	9904.01	-
WapTKC113109	11α-Acetoxypregna-4,20-Dien-3-one	11α-Acetoxypregna-4,20-Dien-3-one	Steroids	甾体	Steroid	甾体	C23H32O3	357.24	297.22	356.235	[M+H]+	2	70165-44-5	-	9856.88	-
Wmln000659	3-Methyl-4,8-dihydroxy-3,4-dihydroisocoumarin	3-甲基-4,8-二羟基-3,4-二氢异香豆素	Lignans and Coumarins	木脂素和香豆素	Coumarins	香豆素	C10H10O4	193.07	101.02	194.058	[M-H]-	3	33788-22-6	-	9848.66	-
Ran011187	3β,5α,9α-Trihydroxy-ergosta-7,22-dien-6-one	3,5,9-三羟基麦角甾-7,22-二烯-6-酮	Steroids	甾体	Steroid	甾体	C28H44O4	443.31	121.06	444.324	[M-H]-	2	88191-14-4	-	9744.9	-
Zmdn007764	isoemodin	异大黄素	Quinones	醌类	Anthraquinone	蒽醌	C15H10O5	269.05	225.06	270.053	[M-H]-	1	-	-	8786.22	-
Wchn003545	3-Hydroxy-5-Methoxyphenyl-6-O-Galloyl-Beta-D-Galactopyranoside	3-羟基-5-甲氧基苯基-6-O-没食子酰基-葡萄糖苷	Others	其它类	Others	其它	C20H22O12	453.11	313.06	454.111	[M-H]-	3	-	-	8676.43	-
pmb0764	5-(2-Hydroxyethyl)-4-methylthiazole	4-甲基-5-噻唑乙醇	Others	其它类	Others	其它	C6H9NOS	144.05	113.03	143.041	[M+H]+	3	137-00-8	C04294	8638.7	ko00730,ko01100,ko01240
WapTKC172454	2-Methyl-3-Methyl-6-(1-Methylethyl)-2-Oxo-3-Cyclohexen-1-Yl Ester	2-Methyl-3-Methyl-6-(1-Methylethyl)-2-Oxo-3-Cyclohexen-1-Yl Ester	Terpenoids	萜类	Monoterpenoids	倍萜	C15H22O3	251.16	107.09	250.157	[M+H]+	2	-	-	8308.4	-
Lmsp013116	Ent-16α,17-Dihydroxykauran-2-one	对映-16α,17-二羟基-贝壳杉-2-酮	Terpenoids	萜类	Ditepenoids	二萜	C20H32O3	321.24	123.08	320.235	[M+H]+	3	-	-	8004.24	-
PDN036231	2-[2-(3,5-dimethoxyphenyl)ethenyl]phenol*	2-[2-(3,5-二甲氧基苯基)乙烯基]苯酚*	Others	其它类	Stilbene	茋类	C16H16O3	255.1	197.06	256.11	[M-H]-	2	-	-	7541.26	-
Lhkp101414	16-Hydroxy-3-oxo-5-lanosta-7,24-dien-21-oic acid (Kulonic acid)	16-羟基-3-氧代-5-羊毛甾-7,24-二烯-21-酸 (苦楝酸)	Terpenoids	萜类	Triterpene	三萜	C30H46O4	471.35	425.34	470.34	[M+H]+	2	50656-67-2	-	7205.96	-
PD0619170	4-(1,2,4a,5-tetramethyl-2,3,4,7,8,8a-hexahydronaphthalen-1-yl)butan-2-one	4-(1,2,4a,5-四甲基-2,3,4-7,8,8a-六氢萘-1-基）丁-2-酮	Terpenoids	萜类	Sesquiterpenoids	倍半萜	C18H30O	263.24	95.09	262.23	[M+H]+	1	-	-	7200.3	-
WapTKC207821	2-isopropyl-3,4,8,9-tetramethyl-5-methylenecyclodeca-3,8-dien-1-ol	2-isopropyl-3,4,8,9-tetramethyl-5-methylenecyclodeca-3,8-dien-1-ol	Terpenoids	萜类	Sesquiterpenoids	倍半萜	C18H30O	263.24	81.07	262.23	[M+H]+	1	-	-	6643.79	-
mws0789	Pinocembrin	乔松素 (二氢白杨素)	Flavonoids	黄酮	Flavanones	二氢黄酮	C15H12O4	255.07	151	256.074	[M-H]-	1	480-39-7	C09827	5828.46	ko00941
WapTKC167703	4,4,6A,6B,8A,11,12,14B-Octamethyl-5,14-Dioxo-1,2,3,4,4A,5,6,6A,6B,7,8,8A,9,10,11,12,12A,14,14A,14B-Icosahydropicen-3-Yl Acetate	4,4,6A,6B,8A,11,12,14B-Octamethyl-5,14-Dioxo-1,2,3,4,4A,5,6,6A,6B,7,8,8A,9,10,11,12,12A,14,14A,14B-Icosahydropicen-3-Yl Acetate	Terpenoids	萜类	Triterpene	三萜	C32H48O4	497.36	219.17	496.355	[M+H]+	2	-	-	5302.39	-
Rlp00117	12,13-Dehydrogeranylgeraniol	12,13-脱氢香叶基香叶醇	Others	其它类	Alcohol compounds	醇类化合物	C18H30O	263.24	67.05	262.23	[M+H]+	1	-	-	4705.15	-
